# Supplementary material for: Visceral Adiposity Index in Relation to Rotterdam Phenotypes of Polycystic Ovary Syndrome
Source: Biomedicines. 2025 Aug 16;13(8):1997. doi: 10.3390/biomedicines13081997 (PMC12384030; doi:10.3390/biomedicines13081997)
Supplement: Supplementary file 1 [file biomedicines-13-01997-s001.zip]

Archive with 1 entries (1 files):
- biomedicines-3677568-supplementary.xlsx
