# Supplementary material for: Visceral Adiposity Index in Relation to Rotterdam Phenotypes of Polycystic Ovary Syndrome
Source: Biomedicines. 2025 Aug 16;13(8):1997. doi: 10.3390/biomedicines13081997 (PMC12384030; doi:10.3390/biomedicines13081997)
Supplement: Supplementary file 1 [file biomedicines-13-01997-s001.zip › biomedicines-3677568-supplementary.xlsx]

## Sheet: Phenotype_A
Supplementary Table S1. Detailed clinical, biochemical, and hormonal data of patients participating in the study on lipid disorders in relation to Rotterdam phenotype A of polycystic ovary syndrome and visceral adiposity index.
Patient ID	Age	Weight	Height	BMI	Waist	Hip	WHR	PBF	ALT	AST	GGT	Bilirubin	Na+	K+	Creatinine	RBC	WBC	PLT	Htc [%]	FIB-4	TG	TG [mmol]	BAAT	Cholesterol	LDL	HDL	HDL [mmol]	m/s	kPa	Fibrosil index	PCOS Phenotype	F-G	ACNE	17-OH-P	Testost. free	Testost. total	Androstendion	DHEAS	FSH	LH	fT4	TSH	SHBG	PRL 10:00	AMH	Insulin at 0'	Cortisol at 8:00 AM	Cortisol at 11:00 PM	Cortisol after Dexamethasone
2023/A/1	19	74	151	32.5	88	106	0.830189	27.1	14.8	18.9	11.7	0.44	139.6	4.76	0.84	4.83	8.69	231	42.9	0.4	122	1.37744	1	119	45.1	49.5	1.28006	1.2	4.3	0	1	8	1	1.32	4.1	0.505	2.34	460	5.16	8.03	1.18	2.41	23.2	18.3	5.59	19.1	8.77	4.81	1.01
2023/A/2	24	113	178	35.7	112	110	1.01818	41.5	40.2	22.3	24.8	0.35	139.8	4.2	0.84	4.76	8.06	211	42.7	0.4	132	1.49035	2	165	98.9	39.7	1.02664	1.4	6.1	0-1, steatosis, inflammatory reaction	1	33	0	1.68	2.9	0.451	1.75	202	5.05	5.22	1.23	1.99	16.2	10.3	11.3	17.4	14.1	2.3	0.55
2023/A/3	36	66	164	24.5	80	97	0.824742	38.7	17.4	19.5	15.3	0.82	136.3	4	0.81	4.88	7.31	251	43.5	0.67	106	1.19679	0	234	159.9	52.9	1.36799	1.1	3.7	0	1	4	1	1.1	0.92	0.216	1.07	218	7.03	8.16	1.24	2	47.6	9.79	4.04	11.2	6.65	2.22	0.76
2023/A/4	32	79	170	27.3	88	100	0.88	38.9	21.3	18.6	13.4	1.28	134.3	4.68	0.9	4.85	8.25	275	44.1	0.47	178	2.00971	1	206	122.9	47.5	1.22834	1.3	4.9	0	1	5	0	1.29	3.04	0.4	1.58	390	5.23	2.73	1.38	2.91	32.4	13.8	3.87	17.2	18.4	3.4	0.73
2023/A/5	29	69	173	23.1	91	105	0.866667	31.1	18.9	20.6	21.6	0.5	137.2	4.29	0.77	4.59	7.59	249	44.8	0.55	78.2	0.882917	0	191	103.66	71.7	1.85415	1.2	4.2	0	1	9	3	0.96	3.17	0.47	2.23	326	5.89	4.61	1.28	1.37	47.9	7.94	4.83	10.7	13.1	0.68	0.44
2023/A/6	19	97	172	32.8	100	101	0.990099	47.9	23.5	20.4	10.4	0.47	137.5	4.38	0.96	4.58	6.37	285	39.8	0.28	94.5	1.06695	1	178	113.7	45.4	1.17404	1.4	5.6	0-1, inflammatory reaction	1	0	1	0.58	0.36	0.14	0.7	94.4	6.39	7.04	1.21	1.74	38.3	8.7	2.91	9.47	10.6	3.63	1.02
2023/A/7	20	59	168	20.9	67	96	0.697917	21.6	41.1	28.2	13.1	0.32	140	4.29	0.99	4.6	4.86	208	43.3	0.42	76.9	0.86824	1	148	61.62	71	1.83605	1.3	4.1	0	1	12	3	1.2	0.98	0.31	1.79	281	5.03	7.4	1.29	2.64	47.6	11.7	13.8	8.25	11.6	3.21	0.98
2023/A/8	19	107	175	34.9	94	126	0.746032	41.1	59.5	47.4	16.8	1.22	137	4.95	0.79	4.61	8.06	328	42.4	0.36	122	1.37744	2	179	102.7	51.9	1.34213	1.5	6.8	1, inflammatory reaction	1	10	1	1.17	2.91	0.45	1.94	305	5.99	12.4	0.9	2.08	24.1	15.8	4.52	26	8.71	2.28	0.63
2023/A/9	37	82	168	29.1	100	105	0.952381	32.7	20.4	19.8	22.1	0.52	139.9	4.64	0.79	4.28	5.41	230	42.1	0.71	73.4	0.828723	1	168	105.72	47.6	1.23093	1.2	4.1	0	1	12	1	0.62	5.12	0.68	1.61	625	6.78	6.46	1.08	1.37	22	7.92	1.96	8.05	18.1	2.03	0.61
2023/A/10	23	60	160	23.4	71	100	0.71	32.6	18.9	18.4	11.3	0.28	140.1	4.84	0.89	4.64	6.65	270	43.4	0.36	53.8	0.607429	0	230	137.64	81.6	2.11016	1.3	4.7	0	1	0	2	0.78	0.86	0.23	0.96	343	6.09	6.93	1.19	2.82	70.8	18.2	2.86	4.79	12.8	1.15	0.6
2023/A/11	32	58	169	20.3	78	98	0.795918	26.5	11.2	18.8	10.5	0.61	142.5	4.89	0.82	3.96	5.32	262	35.7	0.69	59.6	0.672914	0	186	118.48	55.6	1.43781	1.1	3.6	0	1	1	1	1.09	0.55	0.28	1.65	216	7.7	12.5	1.28	1.68	41.6	19.1	8.88	2.84	9.87	1.48	0.45
2023/A/12	27	50	160	19.5	70	90	0.777778	21.2	22.1	17.6	19.2	0.37	140.1	4.72	0.84	4.28	8.19	296	38.5	0.35	66	0.745173	0	130	64.7	52.1	1.3473	1.2	4.7	0	1	8	3	0.32	0.85	0.25	1.36	157	4.87	6.73	1.42	1.81	67.7	24	9.63	4.8	12.2	1.32	0.78
2023/A/13	29	70	155	29.1	92	100	0.92	41.3	33.9	25.9	26.1	0.3	137.6	4.48	0.69	4.57	10.58	332	42	0.39	107	1.20808	1	196	93.4	81.2	2.09982	1.2	4.4	0	1	0	2	0.75	2.11	0.51	2.12	153	7.91	11.3	1.38	1.33	62.4	8.62	17.5	14.2	9.53	1.73	0.69
2023/A/14	26	65	168	23	78	98	0.795918	27.8	18.1	19.7	12.5	0.49	139.7	4.85	0.91	4.37	8.86	350	38	0.34	132	1.49035	0	172	87	58.6	1.51539	1.2	4.7	0	1	8	3	1.73	5.3	0.48	1.31	468	18.4	8.53	1.17	3.76	31.1	8.22	5.31	9.66	10.8	2.78	0.54
2023/A/15	21	68	157	27.6	88	99	0.888889	38.8	59	34.8	90	0.58	138.2	5.02	0.76	4.24	7.05	280	40.1	0.34	72.6	0.819691	1	212	110.1	87.4	2.26015	1.3	5.2	0-1	1	0	0	1.13	3.06	0.4	1.97	308	6.26	7.93	1.21	1.67	43.5	9.39	5.79	7.49	17	1.48	0.55
2023/A/16	26	75	170	26	77	99	0.777778	35	24.6	20.8	21.5	0.39	135.3	4.36	0.71	4.75	7.28	227	44.6	0.46	84.6	0.955177	0	172	69.7	85.4	2.20843	1.2	4.7	0	1	0	0	1.04	1.21	0.48	2.44	264	5.72	9.86	1.31	1.81	89.6	3.88	14	13.5	15.3	3.53	0.51
2023/A/17	22	55	163	20.7	66	77	0.857143	18.8	8.9	14.7	11.1	0.27	139.7	3.87	0.77	4.91	5.25	259	42.6	0.42	79.6	0.898724	0	212	117.7	78.4	2.02741	1.2	4.2	0	1	10	1	0.99	0.65	0.22	1.1	335	8.88	12.4	1.3	2.39	74.3	8.45	6.75	6.04	15.4	2.41	0.55
2023/A/18	33	86	168	30.5	106	103	1.02913	33.2	19.5	14.4	23	0.8	138.3	4.63	0.91	4.85	6.15	318	42.5	0.34	128	1.44518	1	182	102.6	53.8	1.39126	1.3	5.6	0-1	1	11	2	0.91	1.24	0.41	2.21	380	4.45	5.36	1.71	1.12	34.1	7.15	19.1	6.15	12.4	2.66	0.72
2023/A/19	23	67	161	25.8	76	96	0.791667	38.5	17.5	17.2	13.1	0.29	137.9	4.37	0.73	4.92	7.27	347	44.8	0.27	94.5	1.06695	0	220	123.2	77.9	2.01448	1.1	3.5	0	1	0	4	1.66	0.19	0.23	0.95	217	6.46	7.71	1.04	0.95	59.6	7.57	2.99	10.1	12.2	2.08	0.83
2023/A/20	35	90	160	35.2	107	111	0.963964	44	19.4	19.4	22.6	0.7	138.6	4.97	0.86	5.01	5.27	287	43.7	0.54	184	2.07745	2	227	152.1	38.1	0.98526	1.3	4.9	0, inflammatory reaction	1	13	0	1.3	2.91	0.62	1.9	386	4.9	5	1.35	2.04	32.6	8.77	12.6	13.6	15.8	11.2	0.71
2023/A/21	26	46	157	18.7	60	86	0.697674	21.5	13.9	12.9	16.2	0.72	140.2	5.1	0.74	4.65	5.81	238	43.1	0.38	52.4	0.591622	0	183	98.5	74	1.91363	1.2	4.3	0	1	5	2	0.92	0.93	0.21	1.07	187	6.92	5.05	1.36	2.69	100	6.02	5.45	2.99	18.2	2	0.98
2023/A/22	26	53	166	19.2	62	93	0.666667	17.9	9	25.4	10.6	0.66	138.7	5.37	0.96	4.58	4.92	238	42.8	0.92	66.9	0.755335	0	201	107	80.6	2.0843	1.2	4.4	0	1	0	1	1.26	0.65	0.44	2.36	193	6.52	14.3	1.19	1.52	49.6	6.39	9.22	3.79	12.7	1.55	0.56
2023/A/23	18	47	163	17.7	60	88	0.681818	10.9	13.7	19	21.1	1.39	139.8	4.57	0.77	4.77	7.35	237	43.5	0.39	57.9	0.65372	0	150	89	49.4	1.27748	1.3	5.3	0-1	1	5	1	3	4	0.47	2.46	263	7.67	27.1	1.3	1.37	22.8	15.6	6.93	15.5	12.8	9.24	1.37
2023/A/24	32	54	167	19.4	69	90	0.766667	20	25.1	23.1	17	0.45	139.4	4.62	0.76	4.65	5.15	255	44.6	0.58	62.8	0.709044	0	148	54	81.4	2.10499	1.3	5.1	0-1	1	4	0	0.87	0.84	0.23	1.44	235	5.13	2.67	0.83	0.932	49.8	5.4	2.62	2.76	10.9	3.35	0.83
2023/A/25	21	55	158	22	65	95	0.684211	29	16.2	19.2	7.22	0.72	142.3	4.45	0.69	4.62	6.35	241	46.6	0.42	97.1	1.09631	0	160	81	59.6	1.54125	1.3	4.8	0	1	3	2	0.63	0.38	0.24	1.14	182	7.26	5.79	1.46	0.453	120	8.26	4.7	5.21	8.48	3.94	0.43
2023/A/26	22	70	164	26	87	102	0.852941	27.9	16.8	14.2	17.6	0.66	140.2	4.95	0.9	4.58	6.97	319	40.6	0.24	78.7	0.888563	0	156	79.2	61.1	1.58004	1.4	6.6	0, inflammatory reaction	1	13	1	0.95	1.76	0.55	2.68	472	7.33	14.2	1.44	1.39	32.1	9.65	10.8	7.81	18.4	2.22	0.63
2023/A/27	19	96	167	34.4	90	117	0.769231	36	17.3	17.3	13.7	0.94	141.8	4.54	0.69	4.88	5.35	262	44.7	0.3	114	1.28712	1	161	89.1	49.1	1.26972	1.2	4.3	0	1	15	0	1.12	2.87	0.71	1.49	621	7.44	3.05	1.13	1.92	5.7	9.66	2.11	8.55	9.56	0.41	0.21
2023/A/28	23	72	167	25.8	84	103	0.815534	37.9	13.3	15.2	19.1	0.49	138.1	4.28	0.83	4.54	7.27	308	43.9	0.31	115	1.29841	0	154	80.8	50.2	1.29816	1.2	4.4	0	1	14	0	1.29	2.49	0.55	2.11	324	4.66	5.66	1.14	1.22	41.9	10.5	8.54	8.63	15.5	3.64	0.67
2023/A/29	27	92	176	29.7	93	117	0.794872	39.3	12	12.2	8.72	0.33	140	4.59	0.75	4.76	6.76	318	40.3	0.3	169	1.9081	2	236	166.6	35.6	0.92061	1.2	4.6	0, inflammatory reaction	1	5	4	0.98	1.01	0.23	1.3	275	5.86	4.29	1.14	1.89	12.5	9.61	5.84	9.23	13.6	3.86	0.46
2023/A/30	21	67	158	26.8	86	102	0.843137	35.3	16.6	18.1	30	1.05	138.4	4.74	0.76	4.54	7.26	202	41.2	0.46	196	2.21294	1	226	103.2	83.6	2.16188	1.3	4.9	0	1	1	0	1.7	2.34	0.41	1.6	363	5.57	7.12	1.18	2.65	36.5	6.82	5.14	24.3	18.1	2	0.62
2023/A/31	21	71	163	26.7	74	106	0.698113	39.1	12.2	16.6	13.9	0.38	136.8	4.54	0.69	4.47	6.26	268	40.6	0.37	111	1.25325	0	194	125.7	46.1	1.19214	1.1	4	0, inflammatory reaction	1	4	1	1.37	1.81	0.39	1.87	248	4.64	4.83	1.26	1.95	35.8	5.41	9.28	6.92	16.9	1.35	0.51
2023/A/32	21	57	165	20.9	68	100	0.68	26.8	25.3	19.6	9.52	1	140.5	4.12	0.89	4.22	5.54	226	37.5	0.36	118	1.33228	0	154	77.1	53.3	1.37833	1.2	4.7	0	1	2	8	0.72	1.16	0.37	1.44	261	9	9.45	1.07	2.48	75.8	7.22	2.23	5.53	18.1	2.58	0.63
2023/A/33	26	50	163	18.8	67	82	0.817073	27.8	41.6	26.9	23.2	0.36	143.1	4.73	0.72	4.52	5.69	280	39.4	0.39	75.1	0.847917	1	198	110.6	72.4	1.87225	1.2	4.7	0	1	0	0	0.83	0.53	0.37	2.05	181	6.23	16.8	1.38	2.56	125	4.89	11.6	8.05	12.8	1.77	0.72
2023/A/34	25	75	155	31.2	98	106	0.924528	45.3	13.2	16.1	18.3	1.41	140.5	4.81	0.93	4.48	8.16	354	42	0.31	77.7	0.877272	1	140	78.9	45.6	1.17921	1.2	4.6	0-1, steatosis, inflammatory reaction	1	0	0	1.16	7.84	0.56	2.4	522	5.18	5.21	1.23	0.993	17.3	13.6	7.68	13.4	12.8	1.97	0.32
2023/A/35	19	59	170	20.4	69	92	0.75	22	9.8	17.2	7.68	0.68	139.3	4.47	0.97	4.9	6.52	186	41.4	0.56	86.5	0.976629	0	157	80.1	59.6	1.54125	1.2	4.4	0	1	0	0	0.57	0.72	0.29	2.31	127	6.8	11.5	1.14	2.07	48.6	12.2	7.04	6	9.59	1.29	0.47
2023/A/36	29	94.8	158	38	99	117	0.846154	53.1	99.1	54.4	62	0.47	143.7	4.47	0.86	4.29	9.84	350	39.1	0.44	123	1.38873	2	218	148.3	45.1	1.16628	1.3	5	0-1, steatosis	1	8	1	0.56	2.77	0.28	1.39	196	6.33	11.1	1.38	1.84	20.8	9.06	2.58	19.6	23	1.68	0.85
2023/A/37	26	58	172	19.6	68	99	0.686869	22.9	17.1	24.4	12.3	0.68	137.5	4.77	0.79	4.33	6.16	234	43.2	0.66	52.3	0.590493	0	155	69.84	74.7	1.93173	1.3	5.3	0-1	1	13	3	0.53	0.87	0.34	1.16	233	5.64	8.23	1.14	1.83	56.5	9.5	3.35	3.86	18	8.21	1.1
2023/A/38	31	61	163	23	76	100	0.76	39.7	6.4	13.5	7.66	0.44	140.4	5.15	0.6	4.28	5.04	299	40.9	0.55	65.1	0.735012	0	199	113.38	72.6	1.87742	1.2	4.1	0	1	2	0	0.65	3.21	0.46	1.45	575	4.86	6.55	1.21	1.65	39.6	2.19	6.23	4.46	11.1	2.63	0.71
2023/A/39	30	80	153	34.2	108	100	1.08	48.4	42.5	33.2	42.7	0.55	137	4.53	0.65	4.56	7.94	290	42.4	0.53	262	2.95811	3	190	104.8	32.8	0.848203	1.4	5.8	0-1, steatosis, inflammatory reaction	1	4	0	0.98	4.53	0.58	1.91	463	7.56	10.1	1.39	1.25	35.3	7.65	2.71	11.4	21.8	1.13	0.55
2023/A/40	32	100	158	40.1	114	116	0.982759	50	60.1	29.1	42.7	0.77	142	4.86	0.77	4.64	7.55	271	42.4	0.44	153	1.72745	3	147	85.5	40.7	1.0525	1.3	4.7	0, steatosis	1	21	0	0.67	4.77	0.62	1.65	527	4.15	6.56	1.4	1.41	12.5	9.43	11	DM	10.6	0.91	0.49
2023/A/41	21	85	160	33.2	95	115	0.826087	43.1	58.7	33.8	22.2	0.18	140.1	5.12	0.73	4.76	7.5	304	39.9	0.3	309	3.48877	3	239	146.5	30.7	0.793897	1.2	4.4	0	1	8	1	0.86	0.86	0.29	1.9	211	4.9	9.63	0.82	4.72	17.8	10.8	8.65	13.6	18.2	1.16	0.66
2023/A/42	25	48	157	19.5	62	90	0.688889	17.3	26.1	21.7	20.5	0.53	141.8	4.51	0.94	4.1	6.22	225	37.9	0.47	44.7	0.504686	0	131	69.26	52.8	1.3654	1.5	6.4	0-1	1	0	0	1.02	1.56	0.57	2.1	477	6.2	6.87	1.13	1.49	154	7.76	4.89	3.91	13.1	3.29	0.5
2023/A/43	26	80	168	28.3	85	112	0.758929	38.7	15.7	15.8	14.1	0.52	139.5	4.78	0.81	4.71	6.31	239	44.2	0.43	93.5	1.05566	1	144	79.7	45.6	1.17921	1.1	3.6	0, inflammatory reaction	1	11	3	1.03	3.4	0.27	1.12	292	7.31	3.44	1.22	3.23	20.1	22.1	1.95	7.91	11.2	1.15	0.54
2023/A/44	29	81	168	28.7	94	106	0.886792	39.5	45.8	35.2	39.7	0.53	141.1	5.09	0.79	4.85	9.43	377	43.9	0.4	156	1.76132	3	153	77.6	44.2	1.143	1.2	4.7	0, steatosis	1	6	1	1	5.86	0.61	2.32	358	4.69	4.26	1.27	1.19	30.8	13.1	8.75	21.5	15.6	0.94	0.4
2023/A/45	28	60	165	22	71	86	0.825581	21.4	27.9	37.1	14.9	0.85	138.7	3.93	0.79	5.05	6	287	46.6	0.69	97.4	1.0997	0	278	172.22	86.3	2.2317	1.1	3.9	0	1	5	0	1.24	0.93	0.44	2.02	404	5.65	7.99	1.36	3.5	51.6	5.78	11.6	7.63	13.6	5.96	0.8
2023/A/46	26	74	173	24.7	81	102	0.794118	42.1	14.2	16	13	0.36	140.6	4.42	0.67	4.78	6.6	274	41.8	0.4	49.6	0.560009	0	175	113.08	52	1.34471	1.3	4.8	0, inflammatory reaction	1	2	0	1.01	1.6	0.34	1.36	290	4.92	6.64	1.35	0.933	52.3	7.89	7.27	7.65	12.1	5.16	0.84
2023/A/47	18	69	167	24.7	76	98	0.77551	24.9	19.1	15.9	6.94	0.36	139.8	4.51	0.7	3.95	5.08	273	37.3	0.24	43.2	0.48775	0	179	96.06	74.3	1.92139	1.2	4.4	0	1	5	0	0.89	1.09	0.29	1.42	198	4.92	3.14	0.87	0.975	62	6.13	3.21	DM1	9.14	2.19	0.59
2023/A/48	21	68	151	29.8	82	102	0.803922	32.1	15.9	14	11.9	0.15	137.3	4.32	0.62	4.49	5.91	302	39.9	0.24	91.8	1.03647	1	148	80.14	49.5	1.28006	1.2	4.4	0	1	1	3	0.97	0.38	0.25	1.09	308	6.29	5.54	1.2	1.41	49.7	11	5.37	13.4	10.4	1.07	0.44
2023/A/49	20	55	168	19.5	61	93	0.655914	20.8	14.6	16.4	9.94	0.81	139.4	3.97	0.77	4.62	5.17	212	43.3	0.4	42.1	0.47533	0	175	98.08	68.5	1.7714	1.4	5.5	0-1	1	3	3	1.09	0.38	0.33	2.45	140	6.1	18.3	1.29	2.34	62	12	5.92	7.59	8.25	5.31	1.07
2023/A/50	26	89	161	34.3	105	115	0.913043	45.8	57.9	46.9	30.8	0.43	137.2	4.81	0.71	4.56	7.41	454	40.5	0.35	126	1.4226	2	154	90.36	44.8	1.15852	1.2	4.6	0, steatosis, inflammatory reaction	1	10	0	0.49	1.22	0.21	0.96	129	5.9	5.29	1.04	2.04	36.8	9.66	4.62	13.2	11.2	1.39	0.78
2023/A/51	25	77	160	30.1	92	107	0.859813	41	15	18.8	16.6	0.42	135.6	4.26	0.7	4.73	7.34	480	33.8	0.25	128	1.44518	1	195	115.8	53.6	1.38609	1.2	4.5	0, steatosis	1	5	1	1.67	2.57	0.47	1.9	394	4.66	7.88	1.1	1.47	13.7	7.95	7.05	18.6	11.1	1.77	0.64
2023/A/52	25	70	169	24.5	74	95	0.778947	34.7	33.5	28.1	53.3	0.47	137.4	4.46	0.69	4.67	6.19	280	42.8	0.43	60.4	0.681946	0	189	99.82	77.1	1.99379	1.2	4.4	0	1	2	1	0.78	2.46	0.47	1.41	333	7.41	8.96	1.24	1.4	54	7.82	9.07	7.29	16.2	3.04	0.5
2023/A/53	27	70	172	23.7	76	105	0.72381	31.2	12.1	14.1	11.6	0.27	142.6	4.16	0.73	4.33	5.07	224	39.9	0.49	55.8	0.63001	0	163	86.54	65.3	1.68865	1.2	4.6	0	1	5	2	1.42	2.16	0.44	1.86	436	4.49	3.43	1.43	2.11	89	6.08	3.46	4.4	11.8	1.93	0.51
2023/A/54	23	75	170	26	87	101	0.861386	35.2	24.4	19.5	16.2	0.37	139.3	4.78	0.73	4.95	10.43	290	41.7	0.31	139	1.56938	0	216	142.8	45.4	1.17404	1.3	5	0-1	1	0	0	0.86	4.09	0.32	1.89	245	5.09	6.29	1.13	2.08	29.3	13.2	8.1	10.4	8.07	2.47	0.71
2023/A/55	31	105	170	36.3	106	126	0.84127	49.5	26	17.2	34.4	0.4	139.6	4.24	0.72	4.61	8.81	326	39.2	0.32	108	1.21937	1	227	155.3	50.1	1.29558	1.3	4.9	0, inflammatory reaction	1	1	0	0.85	3.31	0.45	1.59	354	5.58	21.5	1.26	2.15	18.9	9.2	5.58	9.48	15.8	0.81	0.42
2023/A/56	28	62	172	21	70	97	0.721649	20.5	82.2	68.9	13.3	0.27	140.5	4.62	0.77	4.47	6.44	353	39.3	0.6	118	1.33228	1	166	87.4	55	1.42229	1.3	5.4	0-1	1	9	3	1.4	2.97	0.41	1.6	387	6.29	6.92	1.46	1.34	77.6	9.04	5.87	7.62	7.42	1.88	0.48
2023/A/57	27	68	160	26.6	81	96	0.84375	33.9	10.2	13.6	10.9	1.48	141.1	5.13	0.98	4.58	6.96	228	42.7	0.5	78.6	0.887434	0	198	133.88	48.4	1.25162	1.2	4.5	0	1	9	2	1.67	3.09	0.41	1.25	399	6.75	5.98	1.39	0.653	27.4	6.14	1.84	5.74	11.4	1.4	0.95
2023/A/58	22	70	175	22.9	77	96	0.802083	30.7	17.7	15.9	14.1	0.41	135.9	4.89	0.73	4.74	7.58	299	41.9	0.28	103	1.16292	0	147	81.5	44.9	1.16111	1.2	4.4	0	1	1	0	0.53	2.6	0.56	1.77	450	5.53	7.54	1.34	2.45	31	15	7.5	5.53	16.5	1.41	0.43
2023/A/59	28	58	167	20.8	72	90	0.8	26.5	11.5	16.6	10.3	0.64	140.1	3.96	0.9	4.34	6.29	269	39.7	0.51	71.7	0.809529	0	161	90.1	56.6	1.46367	1.1	3.7	0	1	14	2	0.58	0.46	0.13	0.67	213	6.04	5.14	0.86	1.31	85.1	2.98	4.18	4.71	15.7	5.49	1.52
2023/A/60	24	67	160	26.2	74	84	0.880952	33.3	32	17.5	16.6	0.66	136.5	4.51	0.7	4.73	6.37	296	41.4	0.25	72.7	0.82082	0	177	81.36	81.1	2.09723	1.2	4.2	0	1	3	1	1.5	1.77	0.49	2.17	250	5.59	7.16	1.28	0.865	66.6	5.04	10.5	7.94	18.7	1.77	0.62
2023/A/61	20	84	165	30.9	89	112	0.794643	44.4	39	21.5	15.8	0.44	142.3	4.65	0.89	4.42	6.11	235	40.7	0.29	47.9	0.540815	1	137	69.42	58	1.49987	1.2	4.1	0	1	3	0	0.85	2.88	0.6	1.76	404	7.5	17.6	1.29	1.52	41.3	5.9	7.17	8.34	18.2	1.69	0.45
2023/A/62	34	77	160	30.1	94	111	0.846847	34.1	35.5	22.2	29.2	0.77	139.2	4.75	1.01	4.98	8.93	242	43.9	0.52	93.7	1.05792	1	148	81.16	48.1	1.24386	1.1	4	0	1	15	0	0.82	9.5	0.76	2.24	558	6.3	6.34	1.29	3.18	30.5	5.59	4.06	15.9	13.2	0.69	0.48
2023/A/63	21	60	168	21.3	72	90	0.8	23.1	12.2	17.1	10.6	0.47	139.4	4.67	0.94	4.39	4.9	271	40.5	0.38	68.5	0.7734	0	146	66.8	65.5	1.69382	1.2	4.4	0	1	9	1	1.18	1.9	0.45	1.9	522	6.18	9.39	1.29	1.84	56.8	9.65	10.5	3.09	13.2	4.28	0.67
2023/A/64	21	113	168	40.0368	113	129	0.875969	49.9	25.9	15.7	50.3	0.69	140.6	4.84	0.78	4.92	9.32	353	43.5	0.18	85.3	0.96308	1	147	85.84	44.1	1.14042	1.3	5.3	0-1, inflammatory reaction	1	10	1	0.98	5.32	0.88	2.62	480	5.22	14.3	1.36	1.41	25.3	11.8	3.27	18.8	20.8	1.36	0.6
2023/A/65	23	65	144	31.3465	82	98	0.836735	36.8	35.6	22.5	17.9	0.87	136.3	4.28	0.82	4.82	8.93	326	42.7	0.27	84.9	0.958564	1	174	76.1	80.9	2.09206	1.3	5.4	0-1	1	12	1	1.43	3.04	0.51	2.31	375	3.54	3.72	1.35	3.06	35.5	10.2	5.3	6.36	11.7	0.49	0.25
2023/A/66	25	78	165	28.6501	79	106	0.745283	43.4	8.9	18.8	12.9	0.48	140.1	4.38	0.81	4.84	7.88	269	44.4	0.59	126	1.4226	1	217	148.2	43.6	1.12749	1	3.2	0	1	5	1	1.14	3.27	0.76	2.97	436	7.63	9.78	1.14	1.54	29.7	4.08	11.2	10.2	9.68	0.9	0.48
2023/A/67	21	60	162	22.8624	62	91	0.681319	34.8	9.3	14.2	9.62	0.23	139.3	4.63	0.74	4.35	7.88	312	39.2	0.31	70.5	0.795981	0	194	110.6	69.3	1.79209	1.2	4.3	0	1	4	1	0.78	1.93	0.4	2.12	287	5.09	9.68	1.3	0.721	62	10.8	12.2	3.96	14	2.68	0.78
2023/A/68	27	73	164	27.1416	75	103	0.728155	41.7	18.5	14.9	11.9	0.69	139.4	4.37	0.72	4.01	6.87	194	37	0.48	61.5	0.694366	0	152	78	61.7	1.59555	1.3	5.1	0-1	1	5	1	0.79	1.03	0.3	1.33	319	4.6	4.21	1.26	0.788	18.7	9.58	6.27	5.21	8.6	1.39	0.41
2023/A/69	34	94	169	32.912	99	108	0.916667	37.3	41.4	22.4	21.1	0.44	140.7	4.84	0.76	4.44	6.44	295	39.3	0.4	159	1.79519	3	160	92.2	36	0.930954	1.2	4.7	0-1, steatosis, inflammatory reaction	1	2	1	1.15	2	0.28	0.84	415	5.72	2.35	1.35	2.24	20.2	7.24	3.63	11.7	7.11	0.98	0.41
2023/A/70	24	52	169	18.2066	65	90	0.722222	24.9	8.1	11.5	6.23	0.35	138.4	4.5	0.96	4.63	4.99	199	39.5	0.49	77.1	0.870498	0	145	66	63.6	1.64469	1.3	5.4	0-1	1	1	3	0.68	1.09	0.24	1.18	198	6.5	5.49	1.37	0.663	87.6	7.19	4.95	5.18	12.7	1.1	0.81
2023/A/71	23	63	180	19.4444	64	95	0.673684	32.5	9.2	13.4	10.7	0.37	139.4	4.96	0.59	4.04	6.25	332	34	0.31	63.3	0.714689	0	176	100.34	63	1.62917	1.3	5.3	0-1	1	5	3	0.87	1.37	0.32	1.08	250	7.29	9.56	1.15	2.46	103	4.03	4.85	3.33	11.8	4.54	0.53
2023/A/72	25	65	159	25.711	79	100	0.79	38.4	14.2	15.1	10.1	0.47	139	5	0.74	4.49	6.73	290	42.5	0.35	92.5	1.04437	0	192	120	53.5	1.3835	1.2	4	0	1	11	2	1.45	3.68	0.75	5.17	350	5.98	16.9	1.18	0.629	30.7	6.24	32.6	7.36	9.66	1.13	0.67
2023/A/73	25	69	164	25.6544	78	104	0.75	36.2	22.2	19.5	15.3	0.91	139.2	4.3	0.95	5.06	5.96	247	44.1	0.42	89.2	1.00711	0	220	134.56	67.6	1.74813	1.1	3.9	0	1	8	1	0.89	1.58	0.35	1.23	349	7.07	3.32	1.47	1.64	36.3	5.63	7.22	6.44	13.6	10.3	0.92
2023/A/74	18	58	167	20.7967	72	89	0.808989	27.4	13.5	15.7	9.95	0.44	138.6	4.22	0.69	4.41	5.26	213	38.8	0.36	79.8	0.900982	0	216	127	73	1.88777	1.4	5.8	0-1	1	8	0	1.48	2.93	0.48	2.58	483	4.96	16.1	1.19	5.4	32.2	16.7	9.12	5.77	20.4	1.69	0.66
2023/A/75	29	60	165	22.0386	77	100	0.77	31.6	13.2	15.8	11.1	0.42	138	4.22	0.68	4.39	6.73	328	39.2	0.38	127	1.43389	0	173	96.2	51.4	1.3292	1.3	4.8	0	1	6	1	0.85	0.78	0.3	0.99	325	6.86	4.93	1.3	5.19	62.5	7.52	3.99	5.8	16.7	1.72	0.51
2023/A/76	25	65	168	23.03	74	105	0.704762	34	29.1	23.2	15.9	0.57	139.2	4.27	0.86	4.72	6.17	266	40.7	0.4	73.1	0.825336	0	191	115.48	60.9	1.57486	1.2	4.3	0	1	0	0	1.03	0.58	0.46	1.98	180	6.32	17.9	1.26	0.734	97.4	8.46	9.13	4.17	14.8	1.4	0.51
2023/A/77	22	57	168	20.1956	71	91	0.78022	27.7	33	19.9	21	0.89	140.3	4.4	0.72	4.47	5.4	262	39.6	0.29	60.8	0.686463	0	201	124.94	63.9	1.65244	1.2	4.3	0	1	1	2	1.15	1.09	0.37	1.49	360	6.98	6.99	1.27	1.89	104	12.3	14.8	2.09	16.9	1.72	0.89
2023/A/78	28	75	168	26.5731	86	109	0.788991	36.8	15.8	12.2	19.8	0.43	138.7	4.47	0.73	5.03	6.5	271	43.7	0.32	247	2.78875	1	252	160.1	42.5	1.09904	1.1	3.7	0	1	1	4	0.51	0.87	0.2	1.16	163	4.6	5.82	1.37	2.5	31.5	8	5.96	8.53	9.94	1.02	0.47
2023/A/79	29	74	168	26.2188	84	104	0.807692	33.9	11.5	14.1	10.9	0.4	139.8	4.45	0.95	3.96	6.43	265	36.1	0.46	47.9	0.540815	0	187	106.8	70.6	1.8257	1.1	3.7	0	1	1	0	1.17	2.07	0.34	1.58	332	5.41	6.05	1.31	2.87	81.1	9.65	2.28	4.88	14.7	1.66	0.52
2023/A/80	18	57	174	18.8268	63	93	0.677419	22.7	11.7	17	10.8	0.31	140.2	5.05	0.85	3.99	4.95	354	37.1	0.25	79	0.89195	0	164	93.3	54.9	1.41971	1.3	5.3	0-1	1	0	0	1.02	2.29	0.41	1.9	448	6.85	12.2	1.29	0.672	48.7	7.89	13.6	3.25	14	4.87	1.3
2023/A/81	35	59	161	22.7615	78	90	0.866667	28.9	11.6	15.7	14.4	0.23	142.7	5	0.82	4.81	5.26	290	41.9	0.56	75.5	0.852433	0	233	163.3	54.6	1.41195	1.3	5.1	0-1	1	15	0	1.49	0.62	0.33	1.38	220	4.89	6.82	1.27	0.762	59.3	8.14	10.8	5	8.65	8.34	0.78
2023/A/82	28	70	153	29.903	79	111	0.711712	44.6	32	25.4	23.7	0.22	139.1	4.4	0.76	5.09	6.84	333	42.9	0.38	96.4	1.0884	1	251	169.12	62.6	1.61883	1.3	4.8	0, inflammatory reaction	1	10	0	0.79	1.76	0.52	1.29	398	5.77	2.46	1	0.098	42.9	27.2	5.58	17.5	14.9	1.52	0.4
2023/A/83	25	55	165	20.202	70	81	0.864198	29.9	22.3	22.4	12.3	0.54	139.9	4.52	0.72	4.65	5.14	221	42.9	0.54	47.7	0.538557	0	173	88.36	75.1	1.94207	1.4	6.3	0-1	1	5	1	1.09	2.58	0.42	1.54	367	5.4	7.42	1.28	1.12	60.2	10.7	9.75	2.94	6.38	1.88	0.4
2023/A/84	26	53	173	17.7086	71	89	0.797753	23	11.9	15.4	10.1	0.32	139.1	4.27	0.66	4.56	5.84	260	39.7	0.45	42.3	0.477588	0	135	67.74	58.8	1.52056	1.2	4.5	0	1	19	1	1.02	1.37	0.44	1.65	352	5.4	6.18	1.14	2.26	57.3	8.04	1.92	4.84	10.6	1.88	0.58
2023/A/85	24	57	168	20.1956	70	80	0.875	21.8	12.1	15.1	NA	0.92	141.2	4.53	NA	4.27	3.84	218	39	0.48	79.9	0.902111	0	156	78.62	61.4	1.58779	1.3	5.4	0	1	13	0	2.03	4.66	0.28	1.23	408	4.33	3.12	1.36	1.62	41	11.7	6.99	6.3	15.8	1.67	0.58
2023/A/86	21	59	163	22.2063	69	87	0.793103	30.8	15.5	18.2	10.6	0.39	140.1	4.81	0.74	4.27	5.35	314	39.4	0.31	92.2	1.04098	0	205	125.76	60.8	1.57228	1.3	5.4	0-1	1	0	0	1.25	2.05	0.59	2.02	437	4.6	5.39	1.19	3.01	58.2	13.2	12.3	5.37	14.3	2.88	0.71
2023/A/87	20	69	165	25.3444	80	101	0.792079	36.3	13.6	13.9	11.1	0.53	140.2	4.69	0.81	4.84	6.25	235	43.5	0.32	114	1.28712	0	144	87.8	33.4	0.863719	1.2	4.7	0-1	1	19	2	1.72	3.83	0.62	3.38	422	4.13	21.8	1.25	1.2	16	16.8	16.2	16.7	12.3	3.85	0.57
2023/A/88	28	64	158	25.6369	85	102	0.833333	41.1	33	22.4	19.2	0.55	138.9	4.6	0.78	4.45	6.06	367	42.5	0.3	233	2.63069	1	226	128.2	51.2	1.32402	1.2	4.4	0	1	0	2	0.46	2.28	0.29	1.6	336	4.89	5.71	1.22	2.01	15.4	8.87	4.85	15.8	8.76	0.87	0.54
2023/A/89	22	63.5	165	23.3242	73	100	0.73	30.4	14.5	18.9	15.3	0.79	139.3	4.75	0.74	4.96	8.69	310	45	0.35	149	1.68229	0	193	115.9	47.3	1.22317	1.2	4.2	0	1	0	1	1.29	3.94	0.45	1.97	437	5.61	7.06	1.32	3.73	32.3	14.5	2.68	11.4	16.9	4.35	0.61
2023/A/90	25	98	168	34.7222	104	121	0.859504	44.6	18.6	21.5	16.2	0.31	138.1	4.79	1	4.79	6.15	343	42.4	0.36	98.6	1.11324	1	169	108.48	40.8	1.05508	1.1	3.9	0	1	1	1	0.89	2.25	0.29	1.4	276	5.05	5.71	1.11	1.69	21.6	12.2	6.81	6.96	9.93	0.62	0.41
2023/A/91	34	60	170	20.7612	71	91	0.78022	19.5	17.8	18.5	7.44	0.41	139.2	4.16	0.71	4.51	4.22	243	42	0.61	60.9	0.687592	0	200	109.72	78.1	2.01965	1.3	5	0-1	1	0	1	0.72	0.68	0.12	0.74	220	4.71	4.44	1.26	2.47	118	5.56	4.85	4.67	11.4	4.63	0.59
2023/A/92	34	75	158	30.0433	97	110	0.881818	37.5	53.9	35.3	19.6	0.61	138.6	4.65	0.99	4.35	6.78	203	40.6	0.81	110	1.24196	2	160	103.5	34.5	0.892164	1.2	4.1	0, steatosis	1	11	0	2.44	3.29	0.36	1.87	355	4.99	7.21	1.07	4.67	22.9	10.5	5.67	13	19.6	7.99	0.63
2023/A/93	31	86	170	29.7578	96	102	0.941176	41.8	31.3	18.4	65.8	0.31	139.8	4.7	0.79	4.48	6.4	257	42.1	0.4	168	1.8968	2	180	111.8	34.6	0.89475	1.3	5.2	0-1, steatosis, inflammatory reaction	1	12	0	0.62	4.65	0.56	2.36	275	4.98	14.3	1.09	1.4	28.2	4.58	7.89	19.7	5.6	0.98	0.46
2023/A/94	20	63	171	21.5451	73	99	0.737374	29.3	22.1	18.8	9.34	0.65	141.1	4.56	0.79	4.42	5.35	217	40.9	0.37	61.6	0.695495	0	120	46.68	61	1.57745	1.2	4.3	0	1	1	1	1.13	0.42	0.1	1.04	199	4.09	8.09	1.27	1.79	36.6	7.91	2.65	3.87	14.5	1.67	0.69
2023/A/95	23	53	163	19.9481	68	90	0.755556	20	20.3	17.3	11.1	0.51	138.9	5.16	0.77	4.92	6.58	318	45	0.28	64.6	0.729367	0	180	107.18	59.9	1.549	1.4	5.7	0-1	1	4	3	0.86	0.51	0.18	1.12	165	4.92	6.17	1.08	1.35	87	9.44	8.92	4.77	12.6	0.87	0.45
2023/A/96	25	91	160	35.5469	94	118	0.79661	46.8	16.8	19.1	14.9	0.53	139.3	4.23	0.81	4.56	8.03	240	42.2	0.49	195	2.20165	2	200	109.4	51.6	1.33437	1.2	4.1	0, steatosis	1	4	3	0.58	1.33	0.2	0.82	237	7.93	6.35	1.13	1.94	43.2	12.3	4.57	14.8	6.53	0.96	0.37
2023/A/97	21	73	155	30.385	97	110	0.881818	49.1	13.2	12.7	16.1	0.29	140.8	4.3	0.82	4.4	9.59	378	39.6	0.19	57.4	0.648075	1	107	40.92	54.6	1.41195	1.2	4	0-1	1	12	3	0.4	3.43	0.49	2.21	457	6.44	8.73	1.09	3.51	11.2	9.4	6.28	17.6	2.74	0.97	0.8
2023/A/98	22	56	160	21.875	68	86	0.790698	29.9	19.3	18.7	10.2	0.51	143.2	4.1	0.77	4.15	5.82	270	37.9	0.35	35.6	0.401942	0	150	78.38	64.5	1.66796	1.3	4.8	0-1	1	2	2	0.8	0.68	0.22	1.11	224	7.79	9.63	1.14	2.04	62.4	8.43	1.57	4.29	16.2	1.16	0.51
2023/A/99	23	56	168	19.8413	66	92	0.717391	29	21.8	23.1	13.5	0.34	138.9	4.94	0.83	4.1	5.87	222	40.3	0.51	174	1.96455	1	187	83.8	68.4	1.76881	1.2	4.7	0-1	1	16	3	1.12	0.15	0.38	2.35	245	5.18	14.7	1.08	1.5	65.7	7.47	5.13	9.56	11.8	3.65	0.67
2023/A/100	20	55	166	19.9594	67	97	0.690722	21.1	11.6	12.5	9.95	0.42	137.4	4.15	0.69	3.94	4.65	251	37.1	0.29	44	0.496782	0	172	97.1	66.1	1.70934	1.4	5.6	0-1	1	6	3	2.2	3.4	1.13	4.8	215	6.82	18.4	1.15	3.94	136	12.4	26.8	2.83	12.7	2.14	0.52
2023/A/101	29	53	160	20.7031	67	96	0.697917	17.5	10.8	20.4	14.9	0.18	138.4	4.73	1.07	3.09	5.55	276	30.9	0.65	85.4	0.964209	0	244	127.22	99.7	2.57823	1.2	4.6	0-1	1	0	2	0.24	0.05	0.09	0.92	183	5.32	4.2	0.17	241	54.5	8.06	3.51	2.55	11	3.1	0.92
2023/A/102	35	118	165	43.3425	126	116	1.08621	47	47.7	35.5	47	0.48	138.1	4.9	0.75	4.2	7.43	172	37.6	1.05	240	2.70972	3	183	103.2	31.8	0.822343	1.5	6.8	0-1, steatosis, inflammatory reaction	1	18	0	0.48	2.6	0.22	0.74	167	6.61	9.12	1.19	0.954	20	11.6	2.97	20.9	3.74	0.93	0.65
2023/A/103	29	52	158	20.83	74	90	0.822222	28.6	17.6	20.5	16.4	0.56	138.7	5.25	0.66	3.94	5.7	312	37.9	0.45	127	1.43389	0	144	65.2	53.4	1.38092	1.3	5.4	0-1	1	3	0	1.38	1.49	0.58	3.17	247	6.85	20.9	1.31	2.32	78.1	5.51	14.2	3.46	13.9	1.48	0.63
2023/A/104	20	65	179	20.2865	75	98	0.765306	22.2	10.4	13.4	10.9	0.58	142	5.66	0.71	4.4	7.69	342	41.8	0.24	98.5	1.11211	0	174	109.7	44.6	1.15335	1.3	5.3	0-1	1	0	0	0.67	1.26	0.28	1.98	182	5.25	5.51	1.16	0.983	87.5	7.94	7.78	5.91	14.3	1.43	0.47
2023/A/105	23	58	160	22.6562	70	91	0.769231	21.4	14.4	19.2	15.1	0.29	140.9	4.85	0.94	4.32	5.66	220	40.7	0.53	80.3	0.906628	0	191	79.24	95.7	2.47479	1.2	4.3	0	1	1	2	0.39	0.66	0.21	1.27	294	6.13	10.3	1	1.07	72.6	7.71	8.79	4.97	15.3	1.61	0.63
2023/A/106	19	60	163	22.5827	88	95	0.926316	25.9	14.6	14	16.6	1.46	139	4.46	0.7	4.43	5.8	252	39.8	0.28	77.1	0.870498	0	178	109.88	52.7	1.36281	1.2	4.1	0	1	8	3	0.96	1.84	0.54	2.58	340	6.89	13.8	1.3	0.85	41.3	13.7	9.2	13.8	11.8	1.65	0.38
2023/A/107	23	78	168	27.6361	80	90	0.888889	39.9	28	22.4	17.1	0.68	140.2	4.84	0.66	4.87	6.06	237	43.5	0.41	70.6	0.79711	0	217	122.38	80.5	2.08172	1.2	4.2	0	1	3	2	0.67	0.8	0.6	2.09	255	6.13	9.74	1.1	3.1	145	9.81	7.75	7.86	13.3	1.84	0.63
2023/A/108	23	58	157	23.5304	69	94	0.734043	29.6	12.7	15.7	8.29	0.29	141.4	4.77	0.74	4.66	5.24	299	38.7	0.34	53.1	0.599526	0	191	108.18	72.2	1.86708	1.4	5.8	0-1	1	2	2	0.48	0.47	0.26	1.41	250	4.8	8.37	1.1	3.46	88.4	6.83	5.05	6.65	15.8	5.17	0.76
2023/A/109	31	67	179	20.9107	76	100	0.76	21.3	20.5	23.9	14	0.69	138.5	4.29	0.9	4.89	5.45	290	43	0.56	123	1.38873	0	183	93.1	65.3	1.68865	1.4	5.6	0-1	1	3	2	0.41	2.88	0.39	1.75	318	6.51	9.18	1.15	1.75	49.3	16.3	1.83	4.96	10.4	8.22	0.82
2023/A/110	24	62.5	160	24.4141	93	100	0.93	32.3	19.3	17.9	13.6	0.28	140.7	4.61	0.65	4.1	7.65	265	39.3	0.37	60.2	0.679688	0	140	83.16	44.8	1.15852	1.2	4.6	0-1	1	4	1	1	3.04	0.33	1.9	316	4.9	6.29	1.03	0.654	32.5	9.7	3.92	14.7	12.2	5.09	0.52
2023/A/111	39	76	173	25.3934	88	115	0.765217	34.5	13.4	17.2	15.9	0.28	139.3	4.52	0.95	4.23	6.75	325	41.5	0.56	126	1.4226	0	254	169.2	59.6	1.54125	1.1	3.6	0-1	1	3	2	0.52	1.12	0.25	1.51	168	6.49	11.1	1.25	1.33	41.8	5.69	6.52	7.24	17.1	2.99	0.92
2023/A/112	31	53	164	19.7055	71	91	0.78022	20.2	18	19.3	11.9	0.41	140.7	4.42	0.73	4.17	6.01	326	37.8	0.43	58	0.654849	0	184	99.4	73	1.88777	1.4	5.6	0-1	1	0	0	0.81	0.88	0.32	1.89	209	5.74	9.43	1.2	2.35	65.3	12.6	15.8	3.6	14.3	1.46	0.45
2023/A/113	25	61	161	23.533	72	96	0.75	38.1	17.5	17	16.1	0.56	142.1	4.51	0.67	4.51	7.95	207	41.8	0.49	46.4	0.523879	0	130	66.42	54.3	1.40419	1.3	5	0-1	1	10	2	1.33	2.63	0.68	2.72	433	5.49	19.9	1.11	0.946	50.1	12.7	13.3	7.85	9.64	4.95	0.65
2023/A/114	29	53	169	18.5568	63	92	0.684783	20.9	14.1	20.4	10	0.71	139.6	4.62	0.81	4.67	6.62	177	44.2	0.89	70.8	0.799368	0	185	108.24	62.6	1.61883	1.2	4.7	0-1	1	4	1	1.56	1.14	0.73	3.72	272	6.91	26	1.3	4.89	86.8	4.76	61.4	2.35	12.2	2.04	0.99
2023/A/115	19	60	163	22.5827	71	92	0.771739	25.7	17.7	19.3	12.4	0.82	139.8	4.2	0.74	4.28	6.83	216	38.4	0.4	138	1.55809	0	175	90.3	57.1	1.4766	1.5	6.5	0-1	1	0	2	0.93	0.36	0.23	1.18	182	8.86	11.2	1.15	3.23	84.4	13.8	2.2	9.07	11.5	1.46	0.53
2023/A/116	27	75	164	27.8852	97	113	0.858407	41.1	14.3	18.6	14.2	0.35	143	5.45	0.7	4.74	7.48	281	41.8	0.47	143	1.61454	0	261	180.4	52	1.34471	1.2	4.1	0	1	5	1	0.98	1.73	0.64	2.62	358	5.82	15.5	0.99	4.74	38.8	4.38	17.9	13.8	6.34	0.96	0.41
2023/A/117	32	74	157	30.0215	92	108	0.851852	43.5	14.2	15.7	10.5	0.4	136.6	4.66	0.67	4.61	4.98	310	41.7	0.43	118	1.33228	1	203	131.6	47.8	1.2361	1.1	3.6	0, inflammatory reaction	1	14	0	0.7	3.09	0.51	2.41	403	5.99	6.79	1.21	1.91	36	5.01	9.15	6.91	10.9	0.85	0.47
2023/A/118	22	59	169	20.6575	70	97	0.721649	22.9	19.8	19.8	14.6	1.67	141.3	4.18	0.8	4.24	5.96	276	38.4	0.35	46.7	0.527267	0	182	82.56	90.1	2.32997	1.3	5	0-1	1	3	3	0.82	1.8	0.37	1.13	381	9.27	5.16	1.3	1.79	80.3	7.45	5.23	6.36	16.2	3.4	0.46
2023/A/119	34	82	172	27.7177	95	109	0.87156	35.6	13.7	12.3	35	0.46	141	4.3	0.72	4.45	6.71	291	42.5	0.39	131	1.47906	0	168	94	47.8	1.2361	1.2	4.3	0	1	9	1	0.33	1.14	0.28	0.76	238	4.67	3.37	1.11	0.793	34.5	5.47	3.67	5.61	7.01	0.81	0.41
2023/A/120	37	70	163	26.3465	91	107	0.850467	29.8	24.7	22.8	13.2	0.56	139.2	4.51	0.78	5.19	6.79	294	45.5	0.58	80.8	0.912273	0	228	144.74	67.1	1.7352	1.3	5.4	0-1	1	0	1	1.46	1.19	0.26	1.4	301	7.22	6.9	1.45	1.55	33.7	14	4.9	5.75	20.2	1.84	0.71
2023/A/121	21	63	162	24.0055	84	101	0.831683	35.7	22.9	19.3	15.8	0.33	139.9	4.37	0.54	5.15	6.61	325	44.2	0.26	103	1.16292	0	194	112.8	60.6	1.56711	1.1	3.7	0	1	1	2	0.85	3.52	0.9	2.87	325	4.73	25.7	0.78	1.39	58.8	14.1	7.67	14.7	13.7	1.54	0.52
2023/A/122	32	58	165	21.3039	77	95	0.810526	25.7	23.4	20.4	13.5	0.3	140.9	5.93	0.71	4.9	5.39	225	45.8	0.6	68.8	0.776787	0	187	114.84	58.4	1.51021	1.1	3.9	0-1, inflammatory reaction	1	2	1	0.95	3.88	0.55	1.66	603	5.98	7.72	1.12	0.496	66.9	6.43	7.4	9.05	8.61	1.54	0.51
2023/A/123	25	65	164	24.1672	74	96	0.770833	25.1	15.1	15.6	8.77	0.4	138.1	4.63	0.68	4.37	6.25	343	40.6	0.29	59.2	0.668398	0	137	63.96	61.2	1.58262	1.2	4.8	0-1	1	0	1	1.28	3.57	0.49	1.37	364	4.12	3.73	1.26	0.962	53.7	6.07	8.04	7.56	11.3	1.04	0.47
2023/A/124	22	92	158	36.8531	102	113	0.902655	46.8	17.6	14.7	24.2	0.3	141	5.05	0.66	4.33	9.15	330	39.6	0.23	125	1.41131	1	139	76.8	37.2	0.961986	1.2	4.4	0-1, steatosis	1	10	0	1.2	5.97	0.79	3.41	677	5.43	6.18	1.03	2.24	23.7	10.2	2.25	19.9	6.79	2.42	0.4
2023/A/125	23	63	165	23.1405	71	91	0.78022	26.7	16.9	14.4	8.36	0.74	140.9	4.63	0.64	4.07	5.96	278	36.8	0.29	47	0.530654	0	128	66.7	51.9	1.34213	1.4	5.8	0-1	1	2	0	0.8	2.04	0.44	1.61	344	5.65	6.87	1.28	0.601	58.1	9.15	9.73	4.02	8.64	0.84	0.38
2023/A/126	19	53	167	19.0039	65	90	0.722222	17.8	16.4	14.3	10.4	0.26	140.2	4.37	0.72	4.49	6.25	266	42.6	0.25	53.4	0.602913	0	147	83.32	53	1.37057	1.4	6	0-1	1	6	0	1.14	2.09	0.33	1.5	229	4.98	5.12	1.04	1.61	35	16.2	8.17	6.81	9.59	2.04	0.57
2023/A/127	20	80	164	29.7442	96	101	0.950495	45.2	15.1	18.5	9.34	1.1	139.1	4.62	0.77	4.56	6.2	306	40.5	0.31	91.7	1.03534	1	150	87.66	44	1.13783	1.2	4.4	0-1	1	7	1	0.84	2.51	0.31	1.04	350	3.73	7.59	1.11	1.84	33.3	69	2.39	8.02	15.2	6.15	0.7
2023/A/128	20	65	169	22.7583	74	101	0.732673	22.9	16.7	19.9	8.51	0.91	139.5	5.05	0.74	4.19	4.12	199	37.6	0.49	49.2	0.555493	0	137	37.06	90.1	2.32997	1.2	4.4	0-1	1	2	2	0.78	5.72	0.39	2.09	274	7.91	9.9	1.19	0.707	89.8	5.28	6.37	DM	12.5	3.83	0.63
2023/A/129	19	48	167	17.2111	63	80	0.7875	15.7	10.3	13.4	11	0.46	140.7	4.11	0.73	3.84	5.19	267	35	0.3	61.9	0.698882	0	125	57.92	54.7	1.41453	1.4	6.2	0-1	1	0	5	0.63	0.67	0.25	1.36	280	6.14	9.02	1.09	0.954	64.2	10.4	7.29	5.32	13.8	2.68	0.59
2023/A/130	28	62	163	23.3355	79	104	0.759615	35	18.5	19.3	15.3	0.7	139	4.21	0.68	4.96	6.17	316	44.4	0.4	64.8	0.731625	0	183	118.34	51.7	1.33695	1.2	4.2	0	1	4	3	1.28	1.29	0.39	0.92	347	6.08	5.05	1.18	1.43	68.1	5.41	1.77	16.4	14.8	0.96	0.49
2023/A/131	38	72	161	27.7767	96	110	0.872727	39	14.6	15.1	18.9	0.29	141.5	4.54	0.64	4.64	5.91	237	44.5	0.63	219	2.47262	1	240	156.7	39.5	1.02146	1.3	5	0-1	1	6	1	0.74	2.22	0.28	1.01	273	5.42	3.18	1.3	2.73	30.8	5.58	1.48	9.29	6.03	1.55	0.91
2023/A/132	20	64	164	23.7954	77	102	0.754902	23.2	14.9	18.2	13	0.88	140.4	4.33	0.83	4.73	6.31	223	41.1	0.42	31.7	0.357909	0	179	81.66	91	2.35325	1.5	6.8	0-1	1	9	0	0.92	1.8	0.4	1.38	612	5.15	8.04	1.31	2.34	35.1	10.2	4.04	6.34	19.7	2.34	0.74
2023/A/133	23	74.5	172	25.1825	70	94	0.744681	23.9	13.7	15.2	13.3	0.66	135.7	3.77	0.72	4.08	5.64	196	36.7	0.48	46.3	0.52275	0	167	84.64	73.1	1.89035	1.5	7	0-1	1	2	1	1.99	2.86	0.41	1.4	371	5.05	6.11	1.22	1.58	67.3	10.5	3.78	5.11	14.7	2.52	0.56
2023/A/134	24	62	159	24.5243	80	100	0.8	36.4	15	17.8	11.4	0.3	139.9	4.3	0.82	4.91	7.09	347	44.4	0.32	65.8	0.742915	0	133	70.84	49	1.26713	1.2	4.6	0-1	1	9	1	0.65	2.86	0.49	1.62	455	4.65	4.88	1.31	2.89	44	16	4.99	5.87	8.52	1.21	0.43
2023/A/135	24	65	160	25.3906	85	103	0.825243	29.9	23	17.4	14.5	0.22	136.5	4.72	0.76	4.39	9.27	272	40.7	0.32	44.6	0.503557	0	154	89.48	55.6	1.43781	1.2	4.6	0-1	1	9	0	NA	1.09	0.37	1.89	258	5.07	6.7	1.23	1.1	70.1	7.3	9.93	6.45	11.1	1.48	0.48
2023/A/136	20	70.2	171	24.0074	79	102	0.77451	35.3	23.1	15.8	23.6	0.43	136.2	4.22	0.66	4.55	5.16	305	41.2	0.22	66.8	0.754206	0	159	87.24	58.4	1.51021	1.3	5.1	0-1	1	1	2	1.46	2.94	0.57	2.46	390	5.49	22.9	1.15	2.85	25.9	8.85	10.5	14.8	7.43	2.65	0.53
2023/A/137	23	56	158	22.4323	67	98	0.683673	34.3	14	16.9	12.1	0.92	139.5	4.61	0.79	4.2	5.94	246	36.4	0.42	67	0.756464	0	129	54.9	60.7	1.56969	1.5	6.9	0-1	1	0	3	0.37	1.1	0.16	1.09	185	4.17	6.89	1.27	0.648	59.5	14.5	7.18	6.23	10.4	2.7	0.86
2023/A/138	19	70	175	22.8571	82	107	0.766355	33.6	15.5	12.8	12.6	0.53	139.6	4.83	0.79	4.69	6.62	331	43.2	0.19	110	1.24196	0	128	64.1	41.9	1.08353	1.4	6.1	0-1	1	16	2	1.03	2.42	0.34	2.49	287	4.25	5.12	1.21	1.57	29.7	13.3	5.5	15.4	14.8	0.76	1.09
2023/A/139	25	57	165	20.9366	68	96	0.708333	31.8	14.7	16.4	12.5	0.49	141	4.33	0.95	4.4	6.1	225	37.5	0.48	55.6	0.627752	0	154	88.38	54.5	1.40936	1.2	4.7	0	1	3	2	2.6	1.03	0.4	1.89	295	6.27	7.58	1.32	3.98	75.1	14.3	9.37	5.79	14	1.8	0.73
2023/A/140	27	92.7	169	32.4568	98	113	0.867257	43.1	19.9	16.1	43.2	0.22	137.2	4.89	0.92	4.57	7.05	270	42.6	0.36	146	1.64841	1	191	117	44.8	1.15852	1.2	4.4	0-1	1	10	0	0.7	7.53	0.54	1.86	563	5.39	6.2	1.3	1.08	21.8	9.49	3.65	12.3	13.8	4.27	0.53
2023/A/141	25	90.8	175	29.649	98	118	0.830508	37.7	28.6	19	15.2	0.4	138.4	4.69	0.71	4.99	8.05	275	44.4	0.32	109	1.23067	1	165	96.5	46.7	1.20765	1.2	4.1	0-1, steatosis	1	8	2	0.66	4.91	0.45	2.07	354	5.1	7.09	1.11	0.539	12.5	10.3	5.89	6.48	7.5	3.41	0.63
[truncated: 4 more columns]

## Sheet: Phenotype_B
Supplementary Table S2. Detailed clinical, biochemical, and hormonal data of patients participating in the study on lipid disorders in relation to Rotterdam phenotype B of polycystic ovary syndrome and visceral adiposity index.
Patient ID	Age	Weight	Height	BMI	Waist	Hip	WHR	PBF	ALT	AST	GGT	Bilirubin	Na+	K+	Creatinine	RBC	WBC	PLT	Htc [%]	FIB-4	TG	TG [mmol]	BAAT	Cholesterol	LDL	HDL	HDL [mmol]	m/s	kPa	Fibrosil index	PCOS Phenotype	F-G	ACNE	17-OH-P	Testost. free	Testost. total	Androstendion	DHEAS	FSH	LH	fT4	TSH	SHBG	PRL 10:00	AMH	Insulin at 0'	Cortisol at 8:00 AM	Cortisol at 11:00 PM	Cortisol after Dexamethasone
2023/B/1	31	62	165	22.8	79	90	0.877778	30	20.8	19.2	11.4	0.26	136.6	4.43	0.72	4.58	6.91	206	41.2	0.63	109	1.23067	0	137	75	40.2	1.03957	1.2	4.1	0	2	9	0	1.5	1.52	0.273	1.5	297	7.34	4.27	1.28	1.88	23.5	10.3	4.75	7.86	8.99	4.08	0.58
2023/B/2	31	80	164	29.7	99	123	0.804878	43.2	20.2	16.3	25.6	0.42	138.6	4.37	0.68	4.66	5.63	203	36.4	0.55	139	1.56938	1	181	97.2	56	1.44815	1.3	4.9	0, inflammatory reaction	2	1	2	0.68	0.94	0.17	0.7	231	5.92	4.78	0.99	2.04	34.6	7.17	1.59	15.6	10.1	1.47	0.59
2023/B/3	29	76	164	28.3	96	106	0.90566	37.8	12.7	16.7	21.2	0.63	137.1	4.65	0.89	4.23	6.78	254	38.7	0.54	56.5	0.637914	1	135	73.4	50.3	1.30075	1.2	4	0	2	5	3	0.57	2.41	0.38	0.9	400	5.45	2.58	1.13	2.4	41.6	5.73	1.49	9.29	18	0.72	0.46
2023/B/4	28	52	167	18.6	70	82	0.853659	26.5	9.7	12.6	11.1	0.39	141.3	4.39	0.69	3.71	5.01	196	34.1	0.58	71.3	0.805013	0	132	55.74	62	1.60331	1.3	5.4	0	2	2	1	0.55	0.73	0.2	1.62	261	7.27	6.32	1.25	0.814	54.4	8.23	0.82	6.42	24.6	11.2	1.3
2023/B/5	27	75	164	27.9	81	98	0.826531	41.7	65	42.9	34.3	0.36	139.3	4.7	0.8	5.08	6.78	309	44	0.46	58.6	0.661624	1	179	99.58	67.7	1.75071	1.2	4.6	0, inflammatory reaction	2	0	1	0.66	0.84	0.25	1.06	261	7.83	6.34	1.23	3.99	75.8	5.32	5.03	9.55	7.41	1.64	0.98
2023/B/6	25	60	167	21.5	81	101	0.80198	37.7	38	32.5	13.1	0.35	139.3	5.3	0.69	4.83	9.1	396	43.9	0.33	98.5	1.11211	0	213	122.4	70.9	1.83346	1.2	4.3	0	2	0	3	1.07	1.23	0.27	1.33	353	9.52	10.4	1.24	1.83	117	11.6	3.37	10.7	15.2	1.3	0.43
2023/B/7	27	61	172	20.6	68	97	0.701031	21.5	14	16.3	14.2	0.45	141.2	5.05	0.76	4.08	5.6	207	39.8	0.57	55.8	0.63001	0	116	50.14	54.7	1.41453	1.2	4.1	0	2	13	1	1.11	2.09	0.46	2.19	485	6.19	11	1.34	2.51	42	18.7	6.97	3.51	13.2	4.59	0.64
2023/B/8	25	72	165	26.4	84	101	0.831683	39.4	26.3	17.8	25.3	0.47	136.6	4.3	0.65	4.65	10.79	368	41.5	0.24	214	2.41617	1	171	92.6	35.6	0.92061	1.2	4.1	0	2	2	1	0.61	1.35	0.28	0.93	317	5.76	3.68	1.09	1.52	20.7	10.2	4.17	15.6	17.1	1.5	0.46
2023/B/9	33	52	152	22.5	70	88	0.795455	39.4	16.6	20.5	14	0.53	133.3	4.39	1.07	5.2	9.15	274	46.5	0.61	101	1.14034	0	198	96.3	81.5	2.10758	1.1	3.4	0	2	0	0	1.38	2.82	0.54	1.97	385	8.63	5.67	1.26	2.91	50.8	9.5	15.2	3.9	12.5	3.8	0.98
2023/B/10	23	121	157	49.1	115	129	0.891473	52.3	34.6	19.5	35.9	0.37	135.1	4.26	0.78	4.96	8.16	265	44.4	0.29	121	1.36615	1	120	56.3	39.5	1.02146	1.4	6.2	0-1, inflammatory reaction	2	3	1	0.27	1.64	0.42	0.98	288	8.63	10.8	1.19	2.79	15.8	7.32	1.9	17.5	13.4	3.62	0.62
2023/B/11	29	55	167	19.721	67	91	0.736264	27.1	11.7	13.4	9.91	0.27	140.3	5.22	0.72	4.28	5.72	336	36.2	0.34	83	0.937112	0	229	142.6	69.8	1.80502	1.1	3.9	0	2	2	1	0.95	2.93	0.53	2.09	485	4.63	11.4	1.39	3.6	34.6	8.47	7.83	3.28	10.9	2.41	0.49
2023/B/12	32	90	175	29.3878	109	116	0.939655	37.2	24	16	13.4	0.3	137.7	4.97	0.59	4.67	5.65	161	41	0.65	147	1.6597	1	160	94.5	36.1	0.93354	1.2	4.4	0	2	13	1	0.59	1.18	0.23	0.8	381	5.17	2.77	1.28	1.08	21.9	7.85	0.96	19.6	7.94	0.68	0.42
2023/B/13	27	125	170	43.2526	130	116	1.12069	42.7	14.5	17.6	29	0.42	136.4	4.67	0.83	4	10.64	262	37.5	0.48	194	2.19036	2	178	111.2	28	0.724076	1.2	4.3	0, steatosis, inflammatory reaction	2	0	1	1.31	5.35	0.7	1.6	440	4.58	6.81	1.01	1.13	27	8.2	2.05	42	14.4	1.37	0.4
2023/B/14	28	65	163	24.4646	71	100	0.71	37.2	46.2	32.8	44.4	0.38	138.1	4.82	0.66	4.41	7.79	260	39.6	0.52	91.9	1.0376	1	190	101.82	69.8	1.80502	1.2	4.3	0	2	0	0	0.79	1.61	0.42	1.5	177	2.1	5.43	0.85	2.41	132	6.58	5.93	14.2	14.8	1.94	0.55
2023/B/15	24	105	174	34.6809	101	114	0.885965	40.7	24.4	19.6	13.5	0.42	140	4.65	1.09	4.5	6.43	275	40.1	0.35	96.4	1.0884	1	133	76.52	37.2	0.961986	1.2	4.1	0	2	8	1	1.06	4	0.39	0.85	388	5.35	5.45	1.15	0.883	17.8	13.5	2.33	8.75	11	1.5	0.42
2023/B/16	23	70	166	25.4028	74	100	0.74	36.1	16.4	22.7	16	1.05	140.8	4.86	0.81	4.34	6.08	333	39.9	0.39	95	1.0726	0	159	78.1	61.9	1.60072	1.1	3.7	0	2	2	1	0.95	1.11	0.33	1.32	278	6.36	6.35	1.26	1.61	47.6	8.11	5.62	8.35	12.1	1.27	0.56
2023/B/17	35	120	165	44.0771	115	137	0.839416	51.4	26.6	19.4	37.3	0.27	139.4	5.11	0.65	4.73	7.5	290	42.9	0.45	163	1.84035	2	226	134.3	59.1	1.52832	1.2	4.5	0-1, steatosis, inflammatory reaction	2	3	0	1.14	2.37	0.49	0.92	278	6.46	4.76	0.99	1.94	43.3	25.4	3.01	17.2	12.7	4.56	0.56
2023/B/18	20	90	166	32.6608	98	124	0.790323	43.1	16.5	15	12.8	0.52	140.3	4.69	0.74	4.49	7.44	292	40.6	0.25	58.7	0.662753	1	143	88.66	42.6	1.10163	1.3	5.4	0-1, steatosis, inflammatory reaction	2	0	1	0.86	1.02	0.31	1.08	284	3	5.41	1.27	2.24	41.3	20.1	2.52	10.2	13.8	0.58	0.36
2023/B/19	31	75	175	24.4898	85	105	0.809524	26	12.6	15.4	12.1	0.4	141.4	4.38	0.81	4.44	6.56	244	40.7	0.55	106	1.19679	0	135	70.2	43.6	1.12749	1.4	5.8	0-1, inflammatory reaction	2	1	1	1.56	3.09	0.47	1.38	427	6.89	6.93	1.33	1.1	31.3	10.2	2.5	9.47	21.1	2.51	0.66
2024/B/20	18	64	153	27.3399	82	103	0.796117	36.3	83	49.4	39.2	0.34	138.3	4.65	0.73	4.93	8.08	257	44.3	0.38	110	1.24196	1	191	111	58	1.49987	1.3	5.3	0-1	2	4	2	1.02	1.65	0.42	1.35	467	2.33	11.8	1.17	1.66	66.1	20.5	8.61	9.86	17.1	2.71	0.72
2024/B/21	20	80.7	158	32.3266	91	110	0.827273	50	17	21	NA	0.8	139.2	4.56	0.82	4.74	8.74	237	43.6	0.43	145	1.63712	1	198	130	39	1.00853	1	3	F=0	2	0	1	2.44	2.1	0.41	1.73	339.3	7.45	6.22	1.08	1.42	40.72	19.25	2.34	15.8	14.76	8.96	0.62
2024/B/22	26	90	161	34.7209	138	149	0.926174	53.4	28	22	25	0.77	137.6	3.98	0.71	4.69	6.83	290	37.8	0.37	148	1.67099	1	158	99	29	0.749935	1.2	4.3	F<2	2	0	0	1.97	2.58	0.38	1.02	279.2	7.32	4.18	1.15	1.83	17.44	5	2.55	24.3	8.01	2.27	0.69
2024/B/23	22	56.2	172	18.9968	74	87	0.850575	18.4	25	22	11	0.86	138.4	4.17	0.92	4.34	4.36	204	40.8	0.47	45	0.508073	0	165	93	63	1.62917	1.17	4.1	F<2	2	1	0	1.61	1.69	0.33	3.15	450.6	6.07	5.54	0.963	2.13	84.35	4.75	3.63	2.2	19.53	6.78	1.28
2024/B/24	25	70	170	24.2215	85	107	0.794393	30.4	13	19	11	1.38	136.4	4.08	0.84	4.52	4.98	218	38.1	0.6	57	0.643559	0	168	114	43	1.11197	1.17	4.1	F<2	2	7	3	1.39	1.05	0.19	1.54	257.4	4.47	8.77	1.07	3.02	25.07	22.8	3.1	2.2	13.66	3.63	0.56
2024/B/25	26	53	162	20.1951	72	89	0.808989	17	11	25	11	0.48	139.1	4.52	0.88	4.21	5.19	298	37.4	0.66	82	0.925821	0	170	97	57	1.47401	0.98	2.9	F=0	2	0	0	1.51	1.3	0.27	1.96	377.2	9.33	6.76	1.14	2.37	169.2	6.24	2.35	2.8	14.39	3.25	0.99
2024/B/26	20	80	160	31.25	95	109	0.87156	45.6	21	21	21	0.46	142.5	4.76	0.85	4.56	5.55	226	40.5	0.41	103	1.16292	1	195	138	36	0.930954	1.2	4.3	F<2	2	13	0	1.74	1.41	0.29	1.39	263.1	5.87	6.46	1.36	1.69	21.75	8.01	6.4	15.6	14.61	1.36	0.69
2024/B/27	25	75	174	24.7721	88	109	0.807339	32.1	34	32	7	0.65	138.7	4.26	0.87	4.43	6.23	190	38.7	0.72	66	0.745173	0	140	82	45	1.16369	1.15	4	F<2	2	1	2	1.53	1.1	0.27	2.49	207.7	7.11	11.17	1.29	1.31	91.71	19.02	9.24	3.2	12.74	1.69	0.85
2024/B/28	23	40	149	18.0172	68	82	0.829268	30.2	10	19	8	0.45	140.5	4.54	0.8	3.8	4.97	147	36.3	0.94	39	0.44033	0	188	120	60	1.55159	1.22	4.4	F<2	2	5	1	1.52	0.33	0.25	1.17	244.2	6.83	7.9	0.979	1.23	150.7	7.27	2.93	NA	12.04	6.19	0.71
2024/B/29	36	87	182	26.2649	102	92	1.1087	28.6	33	42	12	0.85	141.4	4.39	0.78	4.38	5.17	502	42.8	0.52	66	0.745173	0	197	113	71	1.83605	1.02	3.1	F=0	2	3	3	1.49	2.66	0.58	4.45	525.3	6.42	6.83	0.68	45.38	82.86	7.87	0.92	NA	16.88	2.88	1.56
2024/B/30	23	49	164	18.2183	66	86	0.767442	14	11	18	11	0.63	141.3	4.3	0.88	4.22	6.88	181	38	0.69	32	0.361296	0	178	105	67	1.73261	1.1	3.7	F<2	2	2	2	2.53	4.05	0.41	10	404.8	4.46	4.26	1.18	2.81	65.61	20.6	3.81	5.5	8.54	6.25	0.66
2024/B/31	24	51	164	18.9619	65	88	0.738636	26	10	19	12	1.11	140.2	4.62	0.96	4.62	6.14	285	39.8	0.51	89	1.00485	0	201	123	60	1.55159	1.14	3.9	F<2	2	1	1	3.21	0.63	0.17	1.61	186.2	9.26	5.76	1.24	4.28	117.4	15.12	1.86	4.2	23.38	1.51	0.68
[truncated: 4 more columns]

## Sheet: Phenotype_C
Supplementary Table S3. Detailed clinical, biochemical, and hormonal data of patients participating in the study on lipid disorders in relation to Rotterdam phenotype C of polycystic ovary syndrome and visceral adiposity index.
Patient ID	Age	Weight	Height	BMI	Waist	Hip	WHR	PBF	ALT	AST	GGT	Bilirubin	Na+	K+	Creatinine	RBC	WBC	PLT	Htc [%]	FIB-4	TG	TG [mmol]	BAAT	Cholesterol	LDL	HDL	HDL [mmol]	m/s	kPa	Fibrosil index	PCOS Phenotype	F-G	ACNE	17-OH-P	Testost. free	Testost. total	Androstendion	DHEAS	FSH	LH	fT4	TSH	SHBG	PRL 10:00	AMH	Insulin at 0'	Cortisol at 8:00 AM	Cortisol at 11:00 PM	Cortisol after Dexamethasone
2023/C/1	28	55	167	19.7	65	82	0.792683	23.4	12.1	11.7	12.7	0.3	136.7	4.57	0.75	4.5	4.62	244	41.5	0.39	114	1.28712	0	122	42.9	56.3	1.45591	1.2	4.5	0	3	0	3	0.62	0.38	0.3	0.86	196	6.34	5.68	1.25	1.43	108	5.94	3.03	3.81	11.1	1.06	0.49
2023/C/2	28	56	158	22.4	63	99	0.636364	36	11.1	11.9	10.4	0.17	141.6	4.29	0.79	4.29	7.14	281	39.4	0.36	65.9	0.744044	0	132	73.8	45	1.16369	1.2	4.5	0	3	5	1	0.89	1.12	0.43	1.59	309	5.8	7.48	1.12	1.44	50.8	20.4	6.23	2.23	17.8	2.49	1.13
2023/C/3	26	56	156	23	70	98	0.714286	20.5	33.8	23.9	16.1	0.42	138.7	4.77	0.84	4.13	6.81	282	39.4	0.38	111	1.25325	0	143	48.4	72.4	1.87225	1.2	4.4	0	3	10	0	0.65	1.4	0.23	1.36	297	6.2	9.53	1.24	1.11	55.8	6.27	3.01	6.74	15.9	4.17	0.75
2023/C/4	28	80	164	29.7	80	113	0.707965	39.9	23.9	20.2	28.5	0.58	139.7	4.58	0.95	4.21	5.97	374	38.6	0.31	77.6	0.876143	1	175	107.88	51.6	1.33437	1.2	4.6	0	3	8	0	0.71	0.97	0.31	0.93	380	6.43	4.45	1.23	3.06	25.4	11.6	3.09	6.99	8.27	1.43	0.66
2023/C/5	19	60	175	19.6	65	94	0.691489	27.9	12.4	17.8	11.3	0.49	138.6	4.49	0.78	4.59	5.17	211	40.9	0.46	82.5	0.931467	0	172	88.2	67.3	1.74037	1.3	4.9	0	3	2	1	0.76	0.59	0.2	1.12	224	6.39	7.56	1.24	2.66	47.2	11.6	4.19	10.4	16.5	5.46	0.68
2023/C/6	21	75.8	160	29.6094	84	111	0.756757	39.3	13.6	12	13.3	0.37	138.2	4.34	0.73	4.62	6.93	243	45.2	0.28	95	1.0726	1	153	89.8	44.2	1.143	1.3	4.8	0, inflammatory reaction	3	3	1	1.29	4.13	0.75	2.41	754	5.59	5.23	1.25	0.85	19.8	17.22	5.67	6.54	16.4	3.49	0.64
2023/C/7	20	56	163	21.0772	72	93	0.774194	40.7	23	19.2	18.5	2.81	136.7	4.27	0.81	4.77	4.63	157	41.3	0.51	64.7	0.730496	0	140	60.76	66.3	1.71451	1.2	4.4	0	3	0	1	1.5	2.72	0.47	1.88	415	5.75	5.17	1.38	1.75	63.5	8.97	3.8	4.95	10.6	1.54	0.74
2023/C/8	28	66.5	164	24.7249	83	102	0.813725	32.4	16.4	13.4	12.9	0.3	139.7	4.48	0.7	4.56	7.12	344	41.9	0.27	86.1	0.972112	0	128	55.68	55.1	1.42488	1	3.3	0	3	9	3	0.95	2.14	0.35	1.13	489	6.27	3.89	1.41	2.89	25.4	6.94	1.41	8.03	8.61	1.55	0.67
2023/C/9	29	70	168	24.8016	79	100	0.79	35	16.3	17.8	8.41	0.59	137.8	4.67	0.64	4.01	7.42	246	38.8	0.52	91.3	1.03082	0	147	80.24	48.5	1.2542	1.3	5	0	3	6	0	1.47	1.88	0.51	1.3	399	4.67	5.87	1.37	1.24	58.3	4.05	3.64	11.7	11.7	1.09	0.47
2023/C/10	30	80	172	27.0416	86	98	0.877551	41.2	17.6	21.5	22.2	0.62	139.4	4.92	0.68	4.64	7.3	339	41.3	0.38	65.8	0.742915	0	147	73.34	60.5	1.56452	1.1	4	0	3	2	1	1.21	1.3	0.35	1.33	300	6.4	4.64	1.39	2.71	43.1	8.26	4.79	11.1	6.12	3.61	0.45
2023/C/11	33	56	158	22.4323	71	90	0.788889	36.2	12.1	20.2	10.2	0.51	137.7	3.86	0.76	4.31	6	248	39.5	0.77	51.1	0.576945	0	201	112.38	78.4	2.02741	1.1	3.4	0	3	1	1	1	1.02	0.39	1.89	165	6.23	11.5	1.47	1.95	111	9.42	8.24	7.97	18.2	5.73	0.86
2023/C/12	29	61	172	20.6193	72	97	0.742268	28.4	26	22.8	11.2	0.49	141.6	4.39	0.81	4.46	6.8	273	40.7	0.47	112	1.26454	0	205	121.3	61.3	1.58521	1	3	0	3	4	0	0.82	1.8	0.36	1.34	384	6.13	7.87	1.18	1.71	71.6	6.07	13.2	12.4	10.9	2.07	0.65
2023/C/13	20	61	161	23.533	75	102	0.735294	36.8	16.1	15.9	13.5	0.39	140.8	4.45	0.78	4.22	5.31	274	40.9	0.29	56	0.632268	0	149	76.8	61	1.57745	1.3	4.8	0-1	3	7	1	1.39	2.18	0.32	1.58	308	7.93	4.66	1.32	2.61	40	4.05	3.45	8.03	9.18	0.87	0.49
2023/C/14	18	83	168	29.4076	93	103	0.902913	37.7	17.6	10.8	14.9	0.52	142	4.15	0.77	4.69	10.02	311	40.7	0.15	77.8	0.878401	1	141	78.64	46.8	1.21024	1.2	4.7	0-1, inflammatory reaction	3	15	1	0.57	1.25	0.27	1.17	345	5.16	3.66	1.3	1.39	11	14.7	2	7.67	4.81	7.05	0.71
2023/C/15	21	55	155	22.8928	68	85	0.8	25.9	16.4	15.3	14.6	1.26	140.2	4.67	0.72	3.73	4	232	35.7	0.34	65.7	0.741786	0	151	64.86	73	1.88777	1.3	5.4	0-1	3	6	2	0.26	0.32	0.09	1.15	105	8.16	6.04	1	1.52	90.8	8.79	5.06	3.44	11.2	3.7	0.93
2023/C/16	26	82	166	29.7576	91	117	0.777778	40.9	53.8	24.4	20	0.47	140.7	4.28	0.66	4.48	7.97	283	38.9	0.31	98.3	1.10986	2	151	84.74	46.8	1.21024	1.2	4.2	0	3	1	2	0.59	0.36	0.21	1.02	194	7.36	5.4	1.18	2.43	46	5.56	2.24	14.4	11.6	0.87	0.42
2023/C/17	21	76	173	25.3934	79	103	0.76699	32.4	23.7	19	12.7	0.66	140	4.21	0.76	4.97	7.14	293	45.5	0.28	109	1.23067	0	188	113.6	52.6	1.36023	1.2	4.1	0	3	8	3	0.52	1.62	0.3	1.19	251	6.06	4.28	1.16	3.62	33.4	22.4	3.56	4.93	17.1	1.21	0.55
2023/C/18	27	55.5	153	23.7088	87	99	0.878788	38.7	29.8	21.5	15.2	0.31	141.5	4.57	0.65	4.55	7.29	224	38.8	0.47	62.3	0.703398	0	167	93.94	60.6	1.56711	1.3	4.9	0-1	3	1	1	1.1	1.66	0.56	2.44	119	4.77	11.2	1.16	1.77	84.2	6.75	7.45	31.9	10.2	NA	NA
2023/C/19	25	58	160	22.6562	76	95	0.8	29	10.3	12.7	13	0.49	140.5	4.19	0.76	3.99	5.68	203	37.3	0.49	42.3	0.477588	0	153	78.64	65.9	1.70416	1.4	5.7	0-1	3	9	0	1.22	1.94	0.42	1.82	506	8.97	12.2	1.19	0.59	50.4	7.98	3.66	3.57	10.8	2.41	0.76
2023/C/20	29	59	164	21.9363	69	99	0.69697	27.9	10.3	15.2	7.98	0.85	137.7	4.9	0.92	4.79	4.38	276	43	0.5	51.7	0.583719	0	157	73.46	73.2	1.89294	1.2	4.6	0-1	3	2	2	1.43	0.37	0.32	1.38	183	6.53	6.82	1.45	3.91	101	7.73	10.7	8.39	7.58	1.46	0.9
2023/C/21	23	69	158	27.6398	84	110	0.763636	42.8	14.9	14.4	19.4	0.32	140.7	4.53	0.68	4.2	7.08	285	38.5	0.3	51.4	0.580332	0	154	83.42	60.3	1.55935	1.2	4.2	0-1	3	4	0	0.9	5.4	0.66	1.72	759	5.96	7.92	1.49	1.83	59.8	17.4	7.65	7.4	11.8	3.98	0.65
2023/C/22	22	58	168	20.5499	75	102	0.735294	19.3	10.3	14.9	14.2	0.57	141	4.89	0.71	4.14	6.51	263	36.8	0.39	52.9	0.597268	0	156	86.92	58.5	1.5128	1.4	6	0-1	3	9	1	0.87	2.12	0.46	1.6	614	7.79	7.31	1.15	1.5	18.2	16	8.83	4.8	14.3	1.89	0.46
2024/C/23	19	58	157	23.5304	79	99	0.79798	35.4	18	19	26	0.39	142.8	4.84	0.76	4.48	6.61	261	39.6	0.33	76	0.858078	0	131	60	56	1.44815	1.24	4.6	F=0/1	3	8	1	2.06	2.02	0.33	2.23	349.5	5.83	11.17	1.24	1.05	63.99	18.74	6.84	2.9	11.43	2.09	0.43
2024/C/24	31	73	165	26.8136	84	106	0.792453	32.2	24	26	15	0.64	140.1	5	0.75	4.57	6.01	350	40.9	0.47	117	1.32099	0	224	124	77	1.99121	1.09	3.6	F<2	3	3	0	2.86	3.69	0.59	3.14	517.3	4.77	5.63	1.3	1.59	58.5	12.2	4.18	8.6	20.35	4.7	2.35
2024/C/25	27	88	170	30.4498	101	115	0.878261	44.6	23	22	14	0.41	142.2	5.37	0.84	4.46	6.11	331	39.7	0.37	63	0.711302	1	151	87	51	1.31885	0.98	2.9	F=0	3	9	0	1.49	1.41	0.24	4.07	191.9	5.72	5.84	1.19	2.41	34.62	30.92	5.37	6.1	9.72	1.48	0.69
2024/C/26	23	79	163	29.7339	85	100	0.85	39.6	14	18	15	0.55	142	4.1	0.95	4.69	9.1	320	39.9	0.35	128	1.44518	1	211	136	49	1.26713	1.01	3.1	F=0	3	1	2	2.15	0.61	0.16	4.66	258.8	7.15	6.75	0.91	1.56	36.95	8.19	3.86	10.6	11.74	2.02	0.43
2024/C/27	23	59	175	19.2653	70	90	0.777778	13.7	11	18	11	0.39	138	4.39	0.98	4.18	5.7	330	40.1	0.38	111	1.25325	0	163	81	60	1.55159	1.16	4	F<2	3	2	4	2.41	2.01	0.39	7.2	492.8	5.72	3.94	0.98	1.57	79.01	11.93	5.92	5.5	21.68	7.72	6.93
2024/C/28	35	75	158	30.0433	101	107	0.943925	38.2	28	28	15	0.57	138.3	3.85	0.89	4.42	5.23	211	39.4	0.88	69	0.779045	1	235	159	62	1.60331	1.16	4	F<2	3	3	0	1.46	1.19	0.4	4.82	291.4	6.29	10.28	1.12	1.05	63.62	14.18	6.86	5.4	10.62	1.96	0.72
2024/C/29	23	66	167	23.6652	72	101	0.712871	30.8	11	17	9	1	142.9	4	0.83	4.87	7.94	221	42.4	0.53	81	0.914531	0	156	97	49	1.26713	1.23	4.5	F<2	3	3	1	2.47	3.55	0.9	6.24	754.5	5.47	6.01	1.61	1.95	200	21.06	5.16	5.4	15.27	0.91	0.21
2024/C/30	36	112	167	40.1592	123	130	0.946154	51.8	14	22	15	0.53	141.9	4.41	1.03	4.8	6.83	275	41.1	0.77	98	1.10647	1	155	98	37	0.956814	1.27	4.9	F<2	3	10	0	2.52	4.32	0.71	4.92	403.9	6.94	4.06	1.51	0.841	29.69	13.11	5.22	9.3	16.58	2.72	0.46
2024/C/31	18	73	161	28.1625	92	105	0.87619	39	12	18	9	1.19	142.4	4.56	0.82	4.69	7.25	342	41.1	0.27	117	1.32099	1	194	127	44	1.13783	0.97	2.8	F=0	3	14	4	1.87	2.29	0.36	1.89	499.5	6.97	6.97	1.44	2.76	18.98	10.91	2.88	6	5.55	6.26	0.47
2024/C/32	20	80	173	26.7299	87	105	0.828571	39.2	41	32	30	0.74	141.2	4.34	0.75	4.72	6.52	254	42.9	0.39	116	1.3097	2	144	85	36	0.930954	1.15	4	F<2	3	9	0	2.59	1.49	0.36	2.67	418.4	5.78	5.99	1.41	1.4	24.87	7.47	3.52	3.1	13.07	1.24	0.53
2024/C/33	25	58	164	21.5645	76	94	0.808511	32	14	19	9	0.54	141.9	4.41	0.81	3.92	5.48	261	37.3	0.49	71	0.801626	0	151	90	47	1.21541	1.13	3.8	F<2	3	5	1	1.68	0.52	0.24	1.69	166.1	6.4	7.74	1.13	2	70.66	16.16	4.51	2.9	13.7	3.39	0.89
2024/C/34	22	61	171	20.8611	75	95	0.789474	18.6	24	28	10	0.47	139.1	5.29	0.75	4.39	5.38	312	36.4	0.4	85	0.959693	0	164	89	58	1.49987	1.14	3.9	F<2	3	0	0	2.75	0.94	0.18	3.04	304.2	9.51	8.09	1.09	1.96	101.9	13.98	7.91	4	13.06	1.86	0.67
2024/C/35	22	41	153	17.5146	60	80	0.75	19.8	8	16	13	1.91	140.1	4.4	0.75	3.73	6.45	227	36.9	0.55	68	0.767754	0	138	81	43	1.11197	1.07	3.4	F=0	3	9	3	2.33	0.9	0.2	1.13	216.6	4.41	6.37	1.19	3.37	104.5	14.62	4.31	4.3	15.3	1.46	0.62
2024/C/36	22	52	163	19.5717	72	95	0.757895	22.7	16	24	NA	0.56	142.5	4.2	0.75	4.53	5.63	179	39.4	0.74	74	0.835497	0	204	111	78	2.01707	1.26	4.8	F0/F1	3	1	2	1.6	1.16	0.32	2.27	323	6.11	6.74	1.1	2.29	112.5	13.09	5.84	4.2	12.46	1.84	0.66
2024/C/37	20	80	164	29.7442	98	110	0.890909	40.7	34	23	21	1.13	141.7	4.36	0.68	4.72	6.61	262	38.8	0.3	85	0.959693	1	234	170	47	1.21541	1.05	3.3	F=0	3	7	2	2.52	2.59	0.55	5.67	476	5.04	13.3	1.37	1.06	15.43	6.67	17.62	7.7	15.52	1.54	0.55
2024/C/38	20	56	164	20.8209	68	84	0.809524	18.3	16	21	11	0.59	145	4.16	0.92	4.13	5.98	283	36	0.37	78	0.880659	0	142	73	53	1.37057	1.02	3.1	F=0	3	9	2	3.03	2.75	0.52	3.92	528.8	5.56	4.65	1.24	2.35	30.2	3.64	3.16	3.2	13.49	2.58	0.63
2024/C/39	18	60.5	173	20.2145	78	101	0.772277	37.6	8	14	6	0.7	143.1	4.56	0.76	4	4.82	209	37.4	0.43	55	0.620978	0	166	104	51	1.31885	1.38	5.7	F=2	3	7	1	2.28	1.28	0.4	2.43	296.8	3.94	12.78	1.27	4.97	55.28	15.29	7.14	1.8	15.89	4.01	0.55
2024/C/40	23	54	174	17.8359	70	83	0.843373	14.3	11	15	12	0.6	136.9	4.61	0.8	4.65	6.11	243	42.1	0.43	66	0.745173	0	140	82	45	1.16369	1.19	4.2	F<2	3	8	3	3.04	2.71	0.67	5.73	373	8.69	5.23	1.17	1.83	140.6	11.5	2.44	2.8	18.89	2.08	0.52
[truncated: 4 more columns]

## Sheet: Phenotype_D
Supplementary Table S4. Detailed clinical, biochemical, and hormonal data of patients participating in the study on lipid disorders in relation to Rotterdam phenotype D of polycystic ovary syndrome and visceral adiposity index.
Patient ID	Age	Weight	Height	BMI	Waist	Hip	WHR	PBF	ALT	AST	GGT	Bilirubin	Na+	K+	Creatinine	RBC	WBC	PLT	Htc [%]	FIB-4	TG	TG [mmol]	BAAT	Cholesterol	LDL	HDL	HDL [mmol]	m/s	kPa	Fibrosil index	PCOS Phenotype	F-G	ACNE	17-OH-P	Testost. free	Testost. total	Androstendion	DHEAS	FSH	LH	fT4	TSH	SHBG	PRL 10:00	AMH	Insulin at 0'	Cortisol at 8:00 AM	Cortisol at 11:00 PM	Cortisol after Dexamethasone
2023/D/1	21	65	165	23.9	80	100	0.8	24.2	21.9	18.5	11.6	0.45	139.3	4.86	0.67	5.02	7.03	320	45.2	0.26	54	0.609687	0	138	70.4	56.8	1.46884	1.2	4.6	0	4	0	0	1.22	0.68	0.3	1.01	373	6.84	4.07	1.36	1.31	38.1	3.76	5.33	13.6	11.1	1.02	0.53
2023/D/2	20	52	156	21.4	68	80	0.85	28.4	12.7	17.1	7.4	0.66	139	4.79	0.81	4.39	5.87	253	41	0.38	35.9	0.405329	0	154	95.2	51.6	1.33437	1.2	4.1	0	4	0	0	0.4	0.31	0.13	1.14	158	7.99	10.6	1.31	1.94	84.6	8.07	5.51	2.93	17.6	3.19	0.66
2023/D/3	28	53	167	19	69	83	0.831325	27.5	10.9	18.2	10.1	0.59	139.6	4.82	0.75	3.89	5.44	320	37.2	0.48	65.9	0.744044	0	164	78.7	72.1	1.86449	1.2	4.7	0	4	0	0	0.89	1.33	0.36	1.98	257	5.34	9.69	1.39	3.71	48	14.7	5.68	3.51	10.1	1.77	0.69
2023/D/4	42	65	160	25.4	79	97	0.814433	35	15.5	13	13.9	0.46	139.9	4.99	0.88	4.65	6.14	225	42.8	0.62	52.3	0.590493	0	208	129.7	67.8	1.7533	1.1	3.7	0	4	7	0	2.24	1.68	0.23	1.41	159	9.88	8.43	1.23	1.73	89.6	9.22	1.56	6.61	7.04	2.18	0.63
2023/D/5	25	71	158	28.4	85	107	0.794393	44.8	13.8	17.3	19.8	1.01	142.7	5.31	0.86	4.94	7.68	438	41.6	0.27	129	1.45648	1	154	82.2	46	1.18955	1.2	4.5	0	4	5	0	0.49	2.27	0.32	1.44	312	5.82	4.68	1.27	1.59	29.7	22	4.52	6.21	12.2	1.28	0.63
2023/D/6	19	78	161	30.1	86	111	0.774775	38.3	13.8	15.3	10.2	0.28	139.3	4.08	0.62	4.42	8.23	193	41.2	0.41	108	1.21937	1	169	102.1	47.3	1.22317	1.2	4.2	0	4	2	0	1.03	0.79	0.16	1	235	5.58	5.72	1.03	2.25	34.8	14.6	2.33	14	12.7	1.07	0.38
2023/D/7	23	45	160	17.6	57	80	0.7125	27.2	8.9	18.5	23.1	0.71	138.1	4.08	0.73	4.17	6.06	212	38.7	0.67	62.4	0.704527	0	151	70.32	68.2	1.76364	1.3	4.8	0	4	2	0	0.75	1.52	0.48	3.1	274	6.75	18.9	1.03	2.72	87	10.7	17.9	3.94	7.17	3.46	0.61
2023/D/8	24	65	182	19.6	71	96	0.739583	28.9	15.9	13.9	5.84	0.95	139.5	4.57	0.76	4.86	4.87	313	45.6	0.27	55.3	0.624365	0	152	82.64	58.3	1.50763	1.3	4	0	4	2	0	1.84	0.31	0.09	1.35	135	6.8	8.36	1.23	1.5	43	8.72	10	8.14	8.04	1.64	0.49
2023/D/9	25	88	168	31.2	87	112	0.776786	43.9	13.9	14.8	18.2	0.44	137.5	4.64	0.85	4.53	7.9	306	42	0.32	196	2.21294	2	180	110.1	44.5	1.15076	1.3	4.9	0	4	0	0	1.03	0.24	0.26	1.66	149	6.79	13.5	1.27	1.62	25.1	8.74	3.19	11.9	7.34	0.62	0.48
2023/D/10	18	94	165	34.5	95	120	0.791667	47.6	43.4	24	20.2	0.86	138.7	4.66	0.64	4.69	8.01	327	44	0.2	134	1.51293	2	210	117.6	65.6	1.69641	1.3	5.1	0-1, inflammatory reaction	4	14	0	1.46	1.33	0.27	1.11	159	6.94	7.31	1.17	5.71	39.3	24.3	4.7	8.62	20	1.43	0.55
2023/D/11	26	102	169	35.713	101	112	0.901786	38	21.3	16.7	25.4	0.45	140.1	4.36	0.82	4.18	8.3	259	37.9	0.36	169	1.9081	2	160	84.7	41.5	1.07318	1.2	4.3	0, steatosis, inflammatory reaction	4	0	0	0.92	1.28	0.22	0.85	249	4.96	4.61	1.2	2.03	35.9	8.01	4.82	14.8	14	0.72	0.59
2023/D/12	28	54	163	20.3244	65	90	0.722222	22	21.5	22.2	7.42	0.68	139.3	3.73	0.87	4.7	3.96	213	43.1	0.63	71.4	0.806142	0	225	121.32	89.4	2.31187	1.3	4.8	0	4	0	0	0.68	0.72	0.11	0.91	206	7.91	4.85	1.03	0.224	63.3	4	4.58	2.36	14.1	4.29	0.69
2023/D/13	23	49	167	17.5697	60	80	0.75	18.1	13.5	16.3	20.9	0.68	139.9	4.31	0.68	4.45	6.14	305	39.6	0.33	80.1	0.904369	0	165	71.28	77.7	2.00931	1.4	5.9	0-1	4	2	1	0.97	0.45	0.19	1.03	198	7.48	7.5	1.26	1.64	97.9	9.17	4.02	2.85	10.4	2.35	0.81
2023/D/14	23	82	172	27.7177	82	107	0.766355	33.9	14.8	18.2	7.56	0.53	137.3	4.17	0.78	4.12	6.37	208	39.7	0.52	102	1.15163	0	184	112.5	51.1	1.32144	1.4	5.6	0-1	4	2	0	0.8	2.37	0.28	1.14	345	3.45	6.78	1.32	1.18	42.9	10.1	6.25	5.8	14.8	2.6	0.65
2023/D/15	26	52	161	20.061	74	94	0.787234	20.3	11.6	15.2	10.5	0.28	137.5	4.69	0.64	4.4	5.45	250	40.6	0.46	96.9	1.09405	0	189	107.02	62.6	1.61883	1.2	4.5	0-1	4	4	0	0.43	0.45	0.21	0.97	297	6.99	10.6	0.94	1.62	56	8.38	10.5	5.77	11.4	2.32	1.01
2023/D/16	27	77	164	28.6288	87	111	0.783784	33.9	34.4	21.9	35	0.56	140	4.41	0.81	4.92	6.3	237	44.5	0.43	188	2.12261	2	206	124.8	43.6	1.12749	1.2	4.2	0-1, steatosis	4	3	0	0.5	1.56	0.21	0.98	172	4.42	2.44	1.25	2.71	22.7	11.8	8.32	16.2	10.7	1.76	0.6
2023/D/17	33	75	165	27.5482	92	107	0.859813	37	13.8	14.4	11.5	0.27	141.2	4.99	0.75	4.33	5.09	316	39.1	0.4	76.5	0.863724	0	159	92.4	51.3	1.32661	1.2	4	0-1	4	5	0	0.42	2.44	0.35	1.24	316	7.77	12.5	0.93	2.76	23	9.93	4.13	5.24	12.1	1.26	0.53
2024/D/18	20	62	173	20.7157	84	100	0.84	23.6	12	19	7	1.06	142.3	4.42	0.8	4.13	7.76	268	39.1	0.41	42	0.474201	0	109	51	50	1.29299	1.15	4	F<2	4	3	0	1.32	1.04	0.2	1.28	254.1	8.47	8.44	1.06	3.06	82.56	12.6	2.79	42	11.04	2.22	0.85
2024/D/19	25	83	170	28.7197	98	103	0.951456	36	15	23	16	1.96	141.7	4.23	0.83	4.78	7.04	228	39	0.65	55	0.620978	1	205	122	72	1.86191	1.18	4.2	F<2	4	4	0	1.67	0.81	0.24	3.25	226.7	4.89	4.78	1.54	3.06	52.27	49.77	8.31	5.4	10.42	6.84	0.54
2024/D/20	27	97.5	164.5	36.0307	95	122	0.778689	46.8	18	18	28	0.68	140.5	4.2	0.72	4.51	5.07	297	39.1	0.39	49	0.553235	1	152	85	57	1.47401	1.09	3.6	F<2	4	0	0	1.33	0.5	0.15	1.25	171.8	8.09	7.95	1.25	1.95	88.03	6.12	4.76	6.7	11.1	5.9	0.72
2024/D/21	26	53	159	20.9644	71	95	0.747368	26.8	50	46	12	0.49	141.5	4.85	0.99	4.27	6.7	364	40	0.46	57	0.643559	1	221	128	82	2.12051	0.9	2.5	0	4	0	0	2.31	1.76	0.42	3.34	322.7	6.33	6.82	1.03	3.33	82.23	3.44	7.29	2.6	20.89	9.38	0.73
2024/D/22	31	100	172	33.8021	106	118	0.898305	43.6	17	18	18	0.64	136.7	4.06	1	4.64	6.11	389	41.8	0.35	126	1.4226	1	171	101	45	1.16369	0.98	2.9	F=0	4	2	0	1.4	1.04	0.25	2.01	131.6	4.19	6.05	1.22	1.7	79.05	12.64	2.89	9.3	18.34	5.14	0.77
2024/D/23	24	68	174	22.46	73	102	0.715686	25.1	28	25	10	0.54	145.7	4.34	0.84	4.05	6.39	283	37.2	0.4	78	0.880659	0	146	67	63	1.62917	1.07	3.5	F=0	4	1	1	1.9	1.97	0.32	2.96	310.9	6.19	10.91	1.04	2.02	64.12	12.28	5.69	5.9	13.86	2.71	0.68
2024/D/24	35	58	162	22.1003	79	97	0.814433	31.9	11	17	10	NA	142.6	4.03	0.86	4.09	8.15	220	35.8	0.82	146	1.64841	0	212	97	86	2.22395	0.99	2.9	F=0	4	0	0	0.76	0.71	0.1	0.83	146.2	5.15	4.76	1.24	1.46	54.24	4.48	4.48	4.4	15.44	2.72	0.73
2024/D/25	38	78	172	26.3656	95	103	0.92233	29.7	16	17	25	0.59	141.2	4.66	1.04	4.23	8.32	375	36.4	0.43	115	1.29841	0	190	119	48	1.24127	1.2	4.3	F<2	4	3	0	1.47	0.42	0.2	1.98	209.8	8.15	9.39	1.24	1.4	24.04	3.97	1.69	9.6	11.24	2.15	0.7
2024/D/26	23	84	173	28.0664	102	104	0.980769	27.5	20	17	16	0.54	140.5	4.67	0.84	4.52	6.86	300	40.1	0.29	311	3.51135	2	246	138	46	1.18955	1.34	5.4	F1/F2	4	2	0	3.43	1.47	0.15	2.15	160.9	5.53	4.19	1.05	4.15	19.79	12.65	7.15	13.9	17.72	2.81	1.17
2024/D/27	24	70	170	24.2215	90	103	0.873786	41.2	20	22	9	1.21	144.7	4.91	0.79	4.82	7.7	235	42.6	0.5	83	0.937112	0	216	144	55	1.42229	1.01	3.1	F=0	4	5	1	2.4	1.74	0.39	2.36	323	4.46	4.12	1.16	2.96	57.09	17.11	7.15	5.6	13.23	2.06	0.48
2023/D/28	21	60	170	20.7612	70	92	0.76087	18.9	12	18	NA	NA	NA	NA	NA	4.26	5.78	268	40.1	0.41	65.6	0.740657	0	243	161.18	68.7	1.77657	1.3	5	0-1	4	0	0	0.41	0.22	0.06	0.79	169	4.42	3.52	1.1	1.36	95.2	10.2	13	3.95	20.6	2.28	0.79
2024/D/29	22	65	164	24.1672	69	96	0.71875	29.6	5.5	13.2	NA	0.45	NA	NA	0.73	4.48	7.14	284	40.5	0.44	59.2	0.668398	0	171	88.96	70.2	1.81536	1.3	4.8	0-1	4	2	0	1.02	0.64	0.33	1.29	155	6.98	8.59	1.34	3.01	126	9.39	7.75	3.35	15.5	0.96	0.45
2024/D/30	32	54	166	19.6	67	94	0.72	27.1	15.7	26.8	13.3	0.41	NA	NA	NA	4.69	7.64	352	39.2	0.61	59.1	0.667269	0	211	117.88	81.3	2.1024	1.4	6	0-1, inflammatory reaction	4	0	0	1.26	0.42	0.52	1.99	314	7.88	17.3	1.1	1.98	134	37.9	10	6.96	13.9	2.41	0.62
[truncated: 4 more columns]
